# Supplementary material for: Prioritizing Countries for Interventions to Reduce Child Mortality: Tools for Maximizing the Impact of Mass Drug Administration of Azithromycin
Source: PLoS One. 2014 May 16;9(5):e96658. doi: 10.1371/journal.pone.0096658 (PMC4023929; doi:10.1371/journal.pone.0096658)
Supplement: Figure S1 — The Country Ranking Index summarizes opportunity and feasibility for implementing an azithromycin mass drug administration (blue = highest ranked tertile, red = lowest ranked tertile). (XLSX) [file pone.0096658.s001.xlsx]

## Sheet: Index
Country	Under-Five Mortality	U5 Mort #	Trachoma	Trachoma #	Disease Burden	Disease Burden #	Interventions	Interventions #	Feasibility	Feasibility #	Unweighted Country Score	Weighted Country Score 1	Weighted County Score 2	Weighted Country Score 3
Afghanistan	2.66667	2	0.663427	2	2	1	1.26666	1	1.2	1	7	6	8	6
Angola	3	3	1	3	2.75	2	1.13333	1	2.1	2	11	9.5	13	9.5
Benin	1.66667	1	0.862136	3	2	1	1.4	2	2.6	3	10	7.5	13	8.5
Burkina Faso	3	3	0.212869	1	2.5	2	0.999999	1	2.6	3	10	8	13	9.5
Burundi	2.33333	2	0.5785	2	3	3	0.999999	1	1.6	1	9	8	10	8
Cameroon	2.33333	2	0.772021	3	3	3	1.13333	1	2.3	2	11	9.5	13	9.5
Central African Republic	2.33333	2	0.955615	3	2.75	2	1.8	2	1.5	1	10	8.5	11	8.5
Chad	2.66667	2	0.584565	2	3	3	2.06666	3	1.6	1	11	9	12	10
Democratic Republic of the Congo	3	3	0.926698	3	2.75	2	1.26666	1	1.3	1	10	9	11	8.5
Equatorial Guinea	2.33333	2	1	3	2.5	2	3	3	2	2	12	9.5	14	10.5
Guinea	2.66667	2	0.709415	2	2.5	2	1.66667	2	2.2	2	10	8	12	9
Guinea-Bissau	2.33333	2	0.0649666	1	2.75	2	1.33333	2	1.8	2	9	7	11	8.5
Lao People's Democratic Republic	1	1	0.922312	3	1.25	1	1.93333	3	2.2	2	10	7.5	12	8.5
Malawi	2	1	0.392684	1	2	1	0.999999	1	2.6	3	7	5	10	6.5
Mali	3	3	0.315469	1	2.5	2	1.13333	1	2.3	2	9	7.5	11	8.5
Mozambique	2.66667	2	0.664616	2	2.5	2	1.8	2	2.3	2	10	8	12	9
Myanmar	1.33333	1	0.655418	2	1.25	1	2.06667	3	1.6	1	8	6	9	7
Niger	3	3	0.150463	1	2.5	2	1.33333	2	2.5	3	11	8.5	14	10.5
Nigeria	2.66667	2	0.678881	2	3	3	2.13333	3	1.4	1	11	9	12	10
Pakistan	1.66667	1	0.723956	2	1.5	1	1.26666	1	1	1	6	5	7	5
Papua New Guinea	1.33333	1	0.162311	1	1.5	1	1.93333	3	2.4	3	9	6	12	8.5
Sierra Leone	2.33333	2	1	3	2.75	2	1.13333	1	2.3	2	10	8.5	12	8.5
Somalia	2	1	0.448659	1.75	2.5	2	2.8	3	1.225	1	8.75	6.75	9.75	7.875
Togo	2	1	0.730088	1.75	2.25	1	1.46667	2	2.4	3	8.75	6.25	11.75	7.875
Zambia	2.66667	2	0.850645	3	2.25	1	1.53333	2	2.5	3	11	8.5	14	9.5
Under-Five Mortality: Composite score based on mortality estimates in the Opportunity Index
Trachoma: % pop in non-endemic areas (100 minus percent of total population living in trachoma-endemic areas)
Disease burden: Composite disease burden score based on burden estimates in Opportunity Index
Interventions: Mortality interventions composite score based on vaccine coverage and planned dates of vaccine introduction in Opportunity Index
Feasibility: Feasibility composite score based on indices represented in Feasibility Index
Unweighted Country Score: Final score based on all summary table indices where red cells (+3), yellow cells (+2), and blue cells (+1)
Weighted Country Score 1: Final score based on all summary table indices where red cells (+3), yellow cells (+2), and blue cells (+1) with intervention and feasibility column scores down weighted by half
Weighted Country Score 2: Final score based on all summary table indices where red cells (+3), yellow cells (+2), and blue cells (+1) with feasibility column scores up weighted to 2
Weighted Country Score 3: Final score based on all summary table indices where red cells (+3), yellow cells (+2), and blue cells (+1) with trachoma column scores down weighted to 0.5

## Sheet: Tertiles
	Absolute deaths (30 days–5 years)	Post-Neonatal Cumulative Mortality	Childhood Cumulative Mortality	Under-Five Mortality	Trachoma	Disease Burden	Interventions	Feasibility	Unweighted Country Score	Weighted Country Score 1	Weighted County Score 2	Weighted Country Score 3
Lower percentile (inclusive)	24.5654	25.4995	28.5665	2.33331	0.5	2.25	1.26666	1.6	9	7.5	11	8.5
Upper percentil (exclusive)	74.8002	39.9001	45.6	2.66667	0.749999	2.75	1.8	2.3	10	8.5	12	9.16667

## Sheet: Sensitivity
Country	Unweighted Country Score	Weighted Country Score 1	Weighted County Score 2	Weighted Country Score 3								Unweighted Country Score	Weighted Country Score 1	Weighted County Score 2	Weighted Country Score 3
Angola	11	9.5	13	9.5						Highest scores	1	Equatorial Guinea	Angola	Equatorial Guinea	Equatorial Guinea
Cameroon	11	9.5	13	9.5							2	(2=) Angola, Cameroon, Chad, Niger, Nigeria, Zambia	Cameroon	Niger	Niger
Equatorial Guinea	12	9.5	14	10.5							3		Equatorial Guinea	Zambia	Chad
Chad	11	9	12	10							4		(4=) Chad, DRC, Nigeria	(4=) Angloa, Benin, Burkina Faso, Cameroon	Nigeria
Democratic Republic of the Congo	10	9	11	8.5							5				(5=) Angola, Burkina Faso, Cameroon, Zambia
Nigeria	11	9	12	10						Lowest scores	21	(20=) Somalia, Togo	(21=) Afghanistan, Myanmar, PNG	(20=) Burundi, Malawi	(20=) Somalia, Togo
Central African Republic	10	8.5	11	8.5							22	Myanmar		Somalia	Myanmar
Niger	11	8.5	14	10.5							23	Afghanistan		Myanmar	Malawi
Sierra Leone	10	8.5	12	8.5							24	Malawi	Malawi	Afghanistan	Afghanistan
Zambia	11	8.5	14	9.5							25	Pakistan	Pakistan	Pakistan	Pakistan
Burkina Faso	10	8	13	9.5
Burundi	9	8	10	8
Guinea	10	8	12	9
Mozambique	10	8	12	9
Benin	10	7.5	13	8.5
Lao People's Democratic Republic	10	7.5	12	8.5
Mali	9	7.5	11	8.5
Guinea-Bissau	9	7	11	8.5
Somalia	8.75	6.75	9.75	7.875
Togo	8.75	6.25	11.75	7.875
Afghanistan	7	6	8	6
Myanmar	8	6	9	7
Papua New Guinea	9	6	12	8.5
Malawi	7	5	10	6.5
Pakistan	6	5	7	5
Unweighted Country Score: Final score based on all summary table indices where red cells (+3), yellow cells (+2), and blue cells (+1)
Weighted Country Score 1: Final score based on all summary table indices where red cells (+3), yellow cells (+2), and blue cells (+1) with intervention and feasibility column scores down weighted by half
Weighted Country Score 2: Final score based on all summary table indices where red cells (+3), yellow cells (+2), and blue cells (+1) with feasibility column scores up weighted to 2
Weighted Country Score 3: Final score based on all summary table indices where red cells (+3), yellow cells (+2), and blue cells (+1) with trachoma column scores down weighted to 0.5
