# Supplementary material for: Prioritizing Countries for Interventions to Reduce Child Mortality: Tools for Maximizing the Impact of Mass Drug Administration of Azithromycin
Source: PLoS One. 2014 May 16;9(5):e96658. doi: 10.1371/journal.pone.0096658 (PMC4023929; doi:10.1371/journal.pone.0096658)
Supplement: Table S1 — Metrics and cutoff points used in each Index. (XLSX) [file pone.0096658.s002.xlsx]

## Sheet: Sheet1
Table S1: Metrics and cutoff points used in each Index
Category	Variable	Definition	Opportunity and feasibility categories
Opportunity Index
Under-five mortality	Absolute number of deaths (30 days–4 years)	Estimated total number of deaths in 2011 [1]	Derived from the tertile values of the 50 countries with the highest number of childhood deaths worldwide
	Post-neonatal infant (30–365 days) cumulative mortality	Estimated number of post-neonatal infant deaths per 1,000 live births in 2011 [1]	Derived from the tertile values of the 50 countries with the highest rate of post-neonatal infant mortality worldwide
	Childhood (1–4 years) cumulative mortality	Estimated number of childhood mortality deaths per 1,000 live births in 2011 [1]	Derived from the tertile values of the 50 countries with the highest childhood mortality worldwide
Trachoma	Trachoma endemicity	WHO considers blinding trachoma to be a public health problem in 2012 (not further defined) [7]	High opportunity: non-endemic countries Medium opportunity: surveillance countries Low opportunity: endemic countries
	Proportion of the population living in non-endemic areas	Estimates of population living in trachoma-endemic regions from the Trachoma Atlas [8] (or WHO estimates [7] if Atlas data were not available), divided by Trachoma Atlas population estimates [8] (or United Nations estimates [9] if ICTC data were not available).	High opportunity: 75+% Medium opportunity: 50–74.9% Low opportunity: <50%
	UIG-A%	Number of people already treated with AZM divided by the number of people needed to be treated to eliminate blinding trachoma (UIG-A) [10]	High opportunity: lowest tertile of % of target reached (for all countries with a target), no program, or non-endemic countries Medium opportunity: middle tertile of % of target reached (for all countries with a target) Low opportunity: highest tertile of % of target reached (for all countries with a target)
	Target date for elimination	Target date to reach the WHO criteria for elimination [11,12]	High opportunity: target date of 2020, non-endemic countries
			Medium opportunity: target date of 2015
			Low opportunity: elimination date before 2015
Disease burden	Diarrhea	Estimated mortality rate (per 100,000) due to diarrhea among children aged 0–4 in 2010 [13]	Derived from the tertiles of the 50 countries with the highest proportion of deaths due to diarrhea worldwide
	Pneumonia	Estimated mortality rate (per 100,000) due to pneumonia among children aged 0–4 in 2011 [14]	Derived from the tertiles of the 50 countries with the highest number of episodes of pneumonia per child per year worldwide
	Malaria	Estimated mortality rate (per 100,000) due to malaria among children aged 0–4 in 2010 [13]	Derived from the tertiles of the 50 countries with the highest malaria-attributed deaths in 2010 worldwide
	HIV	Estimated mortality rate (per 100,000) due to HIV among children aged 0–4 in 2010 [13]	Derived from the tertiles of the 50 countries with the highest prevalence of HIV in 15–49-year-olds worldwide
Vaccine coverage	Measles vaccine coverage	WHO/UNICEF estimates of coverage of measles-containing vaccine in 2012 [15]	High opportunity: <50% national coverage Medium opportunity: 50–80% national coverage Low opportunity: >80% national coverage
	DTP vaccine coverage	WHO/UNICEF estimates of coverage of first dose of DTP vaccine in 2012 [15]
	Polio vaccine coverage	WHO/UNICEF estimates of coverage of third dose of polio vaccine in 2012 [15]
	Hib vaccine coverage	WHO/UNICEF estimates of coverage of third dose of Hib vaccine in 2012 [15]
	Planned introduction of rotavirus vaccine	PATH and GAVI records of actual or forecasted date of introduction of the rotavirus vaccine [16,17] (UNICEF estimate [18] if GAVI data were not available)	High opportunity: no confirmed plans Medium opportunity: funded plans for introduction 2014 onwards Low opportunity: already introduced as of 2013
	Planned introduction of pneumococcal vaccine	GAVI record of actual or forecasted date of introduction of the rotavirus vaccine [16] (UNICEF estimate [19] if GAVI data were not available)
Feasibility Index
Economic stability	Risk incurred when investing resources in a country	Grade on the Euler Hermes Economic Risk Rating System as of December 16, 2013 [20]	High feasibility: AA–B rating Medium feasibility: C rating Low feasibility: D rating
Violent conflict	Existence of active or prolonged violence or conflict	Score on the Global Peace Index in 2013 [21]	Derived from the tertiles of the 50 countries with the worst (highest) score on the Global Peace Index
Corruption	Perception of corruption among country experts and business leaders	Score on the Transparency International Corruption Perceptions Index in 2013 [22]	High feasibility: score of 6.8–10 Medium feasibility: score of 3.4–6.7 Low feasibility: score of 0–3.3
Government expenditure on health	Proportion of government expenditure devoted to health	WHO’s estimate of the level of general government expenditure on health, expressed as a percentage of total government expenditure in 2011 [23]	High feasibility: 15+% devoted to health Medium feasibility: 10–15% devoted to health Low feasibility: <10% devoted to health
Existing MDA platforms	Total number of existing MDA programs for one or more of the following: lymphatic filariasis (LF), soil-transmitted helminthiases (STH), schistosomiasis (SCH) or malaria in pregnancy	MDA program for LF, STH, or SCH: A report of the number of people covered in 2011 or 2012 in the WHO’s Preventive Chemotherapy and Transmission Control Databank for neglected tropical diseases was considered to be existence of a program [7] Malaria in pregnancy: A WHO report of intermittent preventive treatment in pregnancy policy in 2011 was considered to be existence of a program [24]	High feasibility: existence of 3 or 4 MDA programs Medium feasibility: existence of 1 or 2 programs Low feasibility: no MDA programs
Country Ranking Index
Under-five mortality	Composite score	0.33*absolute number of deaths (30 days–4 years) + 0.33*post-neonatal infant (30–365 days) cumulative mortality + 0.33*childhood (1–4 years) cumulative mortality [1]	High opportunity: >2.67 Medium opportunity: 2.33–2.67 Low opportunity: ≤2.32
Trachoma	Proportion of the population living in non-endemic areas	Estimates of population living in trachoma-endemic regions from the Trachoma Atlas [8] (or WHO estimates [7] if Atlas data were not available), divided by Trachoma Atlas population estimates [8] (or United Nations estimates [9] if ICTC data were not available).	High opportunity: 75+% Medium opportunity: 50–74.9% Low opportunity: <50%
Disease burden	Composite score	0.25*diarrhea score + 0.25*pneumonia score + 0.25*malaria score + 0.25*HIV score [13,14]	High opportunity: >2.75 Medium opportunity: 2.26–2.75 Low opportunity: ≤2.25
Immunization coverage	Composite score	0.2*DTP vaccine category score + 0.2*Hib vaccine category score + 0.2*pneumococcal vaccine category score + 0.133*measles vaccine category score + 0.133*polio vaccine category score + 0.133*rotavirus vaccine category score [15–18]	High opportunity: >1.60 Medium opportunity: 1.14–1.60 Low opportunity: ≤1.13
Feasibility	Composite score	0.4*violent conflict category score + 0.2*corruption category score + 0.2* MDA platforms category score + 0.1*economic stability category score + 0.1*health expenditure category score [7,20–24]	High opportunity: >2.20 Medium opportunity: 1.70–2.20 Low opportunity: ≤1.69
