# Supplementary material for: Prioritizing Countries for Interventions to Reduce Child Mortality: Tools for Maximizing the Impact of Mass Drug Administration of Azithromycin
Source: PLoS One. 2014 May 16;9(5):e96658. doi: 10.1371/journal.pone.0096658 (PMC4023929; doi:10.1371/journal.pone.0096658)
Supplement: Table S2 — The Opportunity Index summarizes the potential for reducing under-five mortality through mass distribution of azithromycin. (XLSX) [file pone.0096658.s003.xlsx]

## Sheet: Opp_index
Table S2: The Opportunity Index summarizes the potential for reducing under-five mortality through mass distribution of azithromycin
Childhood mortality									Trachoma				Disease burden									Competing Interventions to Reduce Mortality
Mortality rank	Country	Absolute deaths (30 days–5 years)	Absolute deaths #	Post-Neonatal Cumulative Mortality	Post-neonatal mort #	Childhood Cumulative Mortality	Childhood mort #	Mortality score	Trachoma Endemicity	% Pop in Non-endemic Areas	UIG-A%	Target date for elimination	Diarrhea burden	Diarrhea #	Pneumonia burden	Pneumo #	Malaria burden	Malaria #	HIV burden	HIV #	Disease Composite Score	Measles vaccine coverage	Measles Score	DTP (third dose) vaccine coverage	DTP score	Polio vaccine (third dose) coverage	Polio Score	Hib vaccine coverage	Hib Score	Introduction of rotavirus vaccine	Rota score	Introduction of pneumococcal vaccine	Pneumo score	Intervention Composite Score
27	Afghanistan	100.7	3	45.1	3	32.5	2	2.66667	Endemic	0.663427	0	Unknown	557.504	3	557.396	3	1.3343	1	0	1	2	81	1	87	1	87	1	87	1		3	2013	1	1.26666
12	Angola	74.9	3	50.5	3	51	3	3	Non-endemic	1	N/A	N/A	550.632	3	604.842	3	359.074	3	62.9149	2	2.75	97	1	91	1	88	1	91	1	2014	2	2013	1	1.13333
18	Benin	24.3	1	31.9	2	41.8	2	1.66667	Endemic	0.862136	No data available	Unknown	262.744	2	416.952	2	594.593	3	22.4375	1	2	72	2	85	1	85	1	85	1		3	2011	1	1.4
5	Burkina Faso	83.6	3	48.4	3	79.3	3	3	Endemic	0.212869	0.832022	2015	495.677	3	606.839	3	993.791	3	28.2219	1	2.5	87	1	90	1	90	1	90	1	2013	1	2013	1	0.999999
9	Burundi	25.1	2	34.8	2	59.7	3	2.33333	Endemic	0.5785	1	2015	473.143	3	612.764	3	114.382	3	190.692	3	3	93	1	96	1	96	1	96	1	2013	1	2011	1	0.999999
14	Cameroon	55.5	2	34.5	2	48.6	3	2.33333	Endemic	0.772021	1	2020	397.734	3	436.722	3	497.021	3	156.901	3	3	82	1	85	1	85	1	85	1	2014	2	2011	1	1.13333
8	Central African Republic	17.2	1	58.8	3	62.1	3	2.33333	Endemic	0.955615	0.291139	2015	390.036	3	600.563	3	934.704	3	110.101	2	2.75	65	2	59	2	55	2	58	2	2014	2	2011	1	1.8
4	Chad	61.2	2	53.7	3	79.4	3	2.66667	Endemic	0.584565	No data available	2015	559.974	3	731.894	3	815.287	3	122.223	3	3	69	2	72	2	73	2	72	2	2013	1		3	2.06666
10	Democratic Republic of the Congo	277.8	3	46.5	3	57	3	3	Endemic	0.926698	No program	Unknown	502.472	3	733.43	3	687.034	3	50.2531	2	2.75	84	1	89	1	89	1	89	1		3	2011	1	1.26666
2	Equatorial Guinea	3.6	1	70.2	3	84.2	3	2.33333	Non-endemic	1	N/A	N/A	191.219	2	374.976	2	575.522	3	208.942	3	2.5	34	3	41	3	40	3	0	3		3		3	3
11	Guinea	35.6	2	42.4	3	56	3	2.66667	Endemic	0.709415	0	2015	290.008	3	463.784	3	786.606	3	35.7685	1	2.5	99	1	99	1	97	1	99	1		3		3	1.66667
3	Guinea-Bissau	7.1	1	54	3	80.3	3	2.33333	Endemic	0.0649666	0.766724	2020	422.717	3	662.367	3	626.17	3	94.8617	2	2.75	90	1	90	1	90	1	90	1	2014	2	2014	2	1.33333
42	Lao People's Democratic Republic	5.9	1	23.4	1	20.3	1	1	Endemic	0.922312	No data available	Unknown	113.347	1	157.572	1	9.9581	2	6.73636	1	1.25	72	2	79	2	78	2	79	2		3	2013	1	1.93333
19	Malawi	47.6	2	35.7	2	40.8	2	2	Endemic	0.392684	No program	2020	148.258	1	255.336	1	280.088	3	270.695	3	2	90	1	96	1	95	1	96	1	2012	1	2011	1	0.999999
6	Mali	78.8	3	42.4	3	78.3	3	3	Endemic	0.315469	0.870653	2015	617.412	3	822.45	3	664.533	3	16.1076	1	2.5	85	1	90	1	90	1	90	1	2014	2	2011	1	1.13333
17	Mozambique	86.8	3	59.8	3	45.6	2	2.66667	Endemic	0.664616	No data available	Unknown	275.925	2	339.669	2	579.968	3	300.999	3	2.5	82	1	76	2	73	2	76	2		3	2013	1	1.8
48	Myanmar	26.7	2	18.2	1	15	1	1.33333	Surveillance	0.655418	N/A	2010	106.438	1	230.746	1	20.6	2	7.75977	1	1.25	84	1	85	1	87	1	0	3		3		3	2.06667
1	Niger	95.5	3	45.7	3	92	3	3	Endemic	0.150463	0.777065	2015	470.057	3	616.109	3	489.055	3	23.0182	1	2.5	91	1	96	1	95	1	96	1	2014	2	2014	2	1.33333
7	Nigeria	641.6	3	39.7	2	69.9	3	2.66667	Endemic	0.678881	0.0196584	2015	367.489	3	456.176	3	665.413	3	117.558	3	3	78	2	57	2	77	2	62	2		3	2014	2	2.13333
45	Pakistan	197.6	3	25.1	1	19	1	1.66667	Endemic	0.723956	No data available	2015	216.55	2	302.795	2	3.6091	1	1.61079	1	1.5	88	1	89	1	89	1	89	1		3	2012	1	1.26666
44	Papua New Guinea	9.2	1	26.4	2	19.4	1	1.33333	Endemic	0.162311	0	0	107.124	1	211.754	1	135.697	3	28.0538	1	1.5	67	2	63	2	70	2	63	2		3	2012	1	1.93333
16	Sierra Leone	20.1	1	48	3	47.1	3	2.33333	Non-endemic	1	N/A	N/A	497.217	3	748.971	3	910.791	3	38.8821	2	2.75	88	1	91	1	91	1	91	1	2014	2	2011	1	1.13333
20	Somalia	29.2	2	35.4	2	40.6	2	2	Endemic	0.448659	No data available	Unknown	596.769	3	1084.81	3	243.661	3	23.3286	1	2.5	49	3	61	2	47	3	0	3		3		3	2.8
15	Togo	14.2	1	30.3	2	47.6	3	2	Endemic	0.730088	No data available	Unknown	227.993	2	384.934	2	396.989	3	59.6932	2	2.25	72	2	84	1	84	1	84	1	2014	2	2014	2	1.46667
13	Zambia	50.1	2	40	3	49.5	3	2.66667	Endemic	0.850645	No program	2020	237.17	2	254.582	1	328.664	3	272.242	3	2.25	95	1	78	2	70	2	78	2	2013	1	2013	1	1.53333
Absolute deaths: Total number of deaths (x1,000) in 30-day–5-year-olds in 2011
Post-neonatal mortality proportion: Deaths in 1–12-month-olds per 1,000 live births in 2011
Childhood mortality proportion: Deaths in 1–5-year-olds per 1,000 live births in 2011
Trachoma endemicty: Endemic implies 10% prevalence of follicular trachoma inflammation
% pop in non-endemic areas: 100−percent of total population living in trachoma-endemic areas
UIG-A%: The proportion of the number of people needed to be treated with AZM to eliminate blinding trachoma (UIG-A) who were actually treated
Diarrhea burden: estimated mortality rate (per 100,000) due to diarrhea among children aged 0–4 in 2010
Pneumonia burden: estimated mortality rate (per 100,000) due to pneumonia among children aged 0–4 in 2011
Malaria burden: estimated mortality rate (per 100,000) due to malaria among children aged 0–4 in 2011
HIV burden: estimated mortality rate (per 100,000) due to HIV among children aged 0–4 in 2011
Measles vaccine coverage: WHO/UNICEF estimates of % coverage of measles-containing vaccine in 2012
DTP (first dose) vaccine coverage: WHO/UNICEF estimates of % coverage of first dose of DTP vaccine in 2012
Polio vaccine (third dose) coverage: WHO/UNICEF estimates of % coverage of third dose of polio vaccine in 2012
Hib vaccine coverage: WHO/UNICEF estimates of % coverage of third dose of Hib vaccine in 2012
Planned introduction of rotavirus vaccine: Date of actual or anticipated introduction
Planned introduction of pneumococcal vaccne: Date of actual or anticipated introduction

## Sheet: Mort_rate
country_name	rank	EarlyNeonatalMortRate2011	LateNeonatalMortRate2011	PostneonatalMortRate2011	Age1to5MortRate2011	Under5MortRate2011	NoEarlyNeonatalDeaths2011	NoLateNeonatalDeaths2011	NoPostneonatalDeaths2011	NoAge1to5Deaths2011	NoAge30Dto5YDeaths	NoUnder5Deaths2011	iso3	gbd_region
Niger	1	20.5	11.9	45.7	92	161.3	15.9	9	33.8	61.7	95.5	120.5	NER	Sub-Saharan Africa, West
Equatorial Guinea	2	35.7	15.4	70.2	84.2	191.5	0.9	0.4	1.7	1.9	3.6	4.9	GNQ	Sub-Saharan Africa, Central
Guinea-Bissau	3	31.8	14.2	54	80.3	169.6	1.9	0.8	3	4.1	7.1	9.8	GNB	Sub-Saharan Africa, West
Chad	4	31.7	14.1	53.7	79.4	168.2	16.2	7	26	35.2	61.2	84.4	TCD	Sub-Saharan Africa, West
Burkina Faso	5	25.5	13.5	48.4	79.3	157.6	18.6	9.6	33.5	50.1	83.6	111.8	BFA	Sub-Saharan Africa, West
Mali	6	33.5	12.4	42.4	78.3	157.5	24.4	8.8	29.2	49.6	78.8	112	MLI	Sub-Saharan Africa, West
Nigeria	7	28.7	10.3	39.7	69.9	141.4	185.1	64.4	244	397.6	641.6	891.1	NGA	Sub-Saharan Africa, West
Central African Republic	8	32.3	13.2	58.8	62.1	157	5	2	8.7	8.5	17.2	24.2	CAF	Sub-Saharan Africa, Central
Burundi	9	19.6	9.6	34.8	59.7	118.8	5.7	2.7	9.7	15.4	25.1	33.4	BDI	Sub-Saharan Africa, East
Democratic Republic of the Congo	10	25	8.4	46.5	57	130.6	72.6	23.8	129.8	148	277.8	374.2	COD	Sub-Saharan Africa, Central
Guinea	11	29.2	10.6	42.4	56	131.7	11.5	4.1	15.9	19.7	35.6	51.2	GIN	Sub-Saharan Africa, West
Angola	12	28.7	10.5	50.5	51	133.9	23	8.2	38.6	36.3	74.9	106.2	AGO	Sub-Saharan Africa, Central
Zambia	13	17.6	8.7	40	49.5	111.4	10.9	5.3	23.7	26.4	50.1	66.3	ZMB	Sub-Saharan Africa, East
Cameroon	14	25.9	8	34.5	48.6	112.3	18.6	5.6	23.8	31.7	55.5	79.7	CMR	Sub-Saharan Africa, West
Togo	15	27.4	7.1	30.3	47.6	108.2	5.3	1.4	5.7	8.5	14.2	20.9	TGO	Sub-Saharan Africa, West
Sierra Leone	16	27.1	9.3	48	47.1	125.7	6.2	2.1	10.5	9.6	20.1	28.5	SLE	Sub-Saharan Africa, West
Mozambique	17	27.9	10.8	59.8	45.6	137	24.7	9.3	50.8	36	86.8	120.9	MOZ	Sub-Saharan Africa, East
Benin	18	23.4	5.9	31.9	41.8	99.4	8.3	2.1	10.9	13.4	24.3	34.8	BEN	Sub-Saharan Africa, West
Malawi	19	20.6	6.6	35.7	40.8	100.1	14.1	4.4	23.4	24.2	47.6	66.1	MWI	Sub-Saharan Africa, East
Somalia	20	17	9.8	35.4	40.6	99.2	7.1	4	14.1	15.1	29.2	40.3	SOM	Sub-Saharan Africa, East
Gambia	21	23	7.5	30.1	38.2	95.4	1.5	0.5	1.9	2.3	4.2	6.3	GMB	Sub-Saharan Africa, West
Côte d'Ivoire	22	26.9	10.6	36.9	36.6	106.7	18.2	7	24	22.6	46.6	71.7	CIV	Sub-Saharan Africa, West
Congo	23	24.6	7.7	37.6	35.8	101.8	3.6	1.1	5.2	4.6	9.8	14.5	COG	Sub-Saharan Africa, Central
Ethiopia	24	24.9	8.7	31.9	35.2	97.1	64.6	22	80.4	85.9	166.3	253	ETH	Sub-Saharan Africa, East
Uganda	25	21.1	6	32.1	34.7	90.9	32.7	9.1	47.8	47.8	95.6	137.3	UGA	Sub-Saharan Africa, East
Senegal	26	19.5	6.8	18.8	34.3	77.2	9.2	3.1	8.6	14.9	23.5	35.9	SEN	Sub-Saharan Africa, West
Afghanistan	27	24.5	14	45.1	32.5	111.1	34.4	19.1	60.4	40.3	100.7	154.1	AFG	Asia, South
Liberia	28	24.1	7.8	44	31.1	103.1	3.8	1.2	6.6	4.3	10.9	15.9	LBR	Sub-Saharan Africa, West
Sudan	29	20.6	7.4	25.3	31.1	81.9	29.8	10.5	35.3	41.4	76.7	116.9	SDN	Sub-Saharan Africa, East
Mauritania	30	25.4	6.5	18	30.6	78.2	3	0.7	2	3.3	5.3	9.1	MRT	Sub-Saharan Africa, West
Eritrea	31	17.4	4.7	20.1	29.8	70.4	3.4	0.9	3.8	5.3	9.1	13.4	ERI	Sub-Saharan Africa, East
Rwanda	32	19.8	5.9	22.5	29.2	75.4	8.9	2.6	9.7	11.7	21.4	32.9	RWA	Sub-Saharan Africa, East
Tanzania, United Republic of	33	18.5	5.8	31.5	29.1	82.5	35.5	11	58	49.2	107.2	153.6	TZA	Sub-Saharan Africa, East
Swaziland	34	18.4	5.1	49.6	28.3	98.1	0.6	0.2	1.7	0.9	2.6	3.4	SWZ	Sub-Saharan Africa, Southern
Lesotho	35	30.9	8.3	40.7	26.7	102.7	1.9	0.5	2.4	1.5	3.9	6.2	LSO	Sub-Saharan Africa, Southern
Zimbabwe	36	16.5	6	25.6	24.3	70.6	6.2	2.2	9.4	8.6	18	26.3	ZWE	Sub-Saharan Africa, Southern
Ghana	37	20.2	4.8	14.9	23.4	61.9	15.7	3.7	11.2	17	28.2	47.6	GHA	Sub-Saharan Africa, West
Djibouti	38	18	5.6	23.4	23.2	68.4	0.5	0.1	0.6	0.6	1.2	1.8	DJI	Sub-Saharan Africa, East
Kenya	39	19	5	24.9	22.5	69.7	29.7	7.6	37.6	31.8	69.4	106.7	KEN	Sub-Saharan Africa, East
Gabon	40	22.8	4	20.9	21	67	0.9	0.2	0.8	0.8	1.6	2.7	GAB	Sub-Saharan Africa, Central
Haiti	41	17.8	8.7	26.2	20.7	71.5	4.7	2.3	6.8	5.2	12	18.9	HTI	Caribbean
Lao People's Democratic Republic	42	19.8	7.4	23.4	20.3	69.1	2.8	1	3.2	2.7	5.9	9.7	LAO	Asia, Southeast
Madagascar	43	14.3	4.9	21.5	19.6	59.1	10.7	3.6	15.5	13.4	28.9	43.2	MDG	Sub-Saharan Africa, East
Papua New Guinea	44	16	5.4	26.4	19.4	65.7	3.3	1.1	5.4	3.8	9.2	13.6	PNG	Oceania
Pakistan	45	30	11.9	25.1	19	83.4	143.9	55.3	114.4	83.2	197.6	396.8	PAK	Asia, South
Namibia	46	18.8	4.2	18.5	17.7	57.8	1.1	0.2	1.1	1	2.1	3.5	NAM	Sub-Saharan Africa, Southern
Sao Tome and Principe	47	17.1	4.2	15.8	17	53	0.1	0	0.1	0.1	0.2	0.3	STP	Sub-Saharan Africa, West
Myanmar	48	17.7	6	18.2	15	55.7	14.6	4.8	14.7	12	26.7	46.1	MMR	Asia, Southeast
Comoros	49	21.9	8.6	19.1	14.7	62.8	0.6	0.2	0.5	0.4	0.9	1.7	COM	Sub-Saharan Africa, East
Bolivia	50	15	5.3	20.3	14.6	54.1	3.9	1.4	5.2	3.7	8.9	14.2	BOL	Latin America, Andean
India	51	25.7	7.3	15.5	13.6	60.7	697.4	192	406.5	351.4	757.9	1647.4	IND	Asia, South
South Africa	52	10.8	3.5	23.8	13.5	50.7	11.4	3.6	24.7	13.9	38.6	53.6	ZAF	Sub-Saharan Africa, Southern
Bhutan	53	21.3	7.5	17.7	13.2	58.4	0.3	0.1	0.3	0.2	0.5	0.9	BTN	Asia, South
Cambodia	54	16.6	6.2	18	13.2	52.9	5.3	1.9	5.6	4	9.6	16.8	KHM	Asia, Southeast
Bangladesh	55	22.9	7.7	13.2	12.3	54.9	68.4	22.5	38.6	36.2	74.8	165.8	BGD	Asia, South
Kiribati	56	13.3	3.7	17.1	11.8	45.2	0	0	0	0	0	0.1	KIR	Oceania
Nepal	57	20.1	6.1	13.7	11.6	50.7	14.4	4.3	9.6	8.2	17.8	36.5	NPL	Asia, South
Yemen	58	17.1	5.4	23.6	11.5	56.4	16.1	5	21.4	9.7	31.1	52.2	YEM	North Africa / Middle East
Botswana	59	15	3.5	17.4	11.3	46.4	0.7	0.2	0.8	0.5	1.3	2.2	BWA	Sub-Saharan Africa, Southern
Uzbekistan	60	14.6	3.8	12	11.2	41	8.7	2.2	6.9	6.3	13.2	24.1	UZB	Asia, Central
Guatemala	61	6.9	3	12.3	10.9	32.8	3.3	1.4	5.7	4.9	10.6	15.3	GTM	Latin America, Central
Marshall Islands	62	12.9	3.5	15.6	10.6	41.9	0	0	0	0	0	0.1	MHL	Oceania
Kyrgyzstan	63	15.3	4.4	15.2	10	44.3	2	0.6	2	1.2	3.2	5.8	KGZ	Asia, Central
Tajikistan	64	15.2	4.4	15	9.9	43.7	2.9	0.8	2.8	1.8	4.6	8.4	TJK	Asia, Central
Timor-Leste	65	15	3.3	25.6	9.8	52.7	0.7	0.1	1.1	0.4	1.5	2.3	TLS	Asia, Southeast
Indonesia	66	12.9	4.4	12.1	8.8	37.6	55.7	18.7	51.6	37.8	89.4	163.8	IDN	Asia, Southeast
Philippines	67	9.4	2.3	6.4	8.7	26.6	22.1	5.4	14.8	19.9	34.7	62.2	PHL	Asia, Southeast
Vanuatu	68	11.2	2.6	11.2	8	32.7	0.1	0	0.1	0.1	0.2	0.2	VUT	Oceania
Mongolia	69	12.2	3	9.4	7.9	32.2	0.8	0.2	0.6	0.5	1.1	2.1	MNG	Asia, Central
Cape Verde	70	11	3	11	7.5	32.1	0.1	0	0.1	0.1	0.2	0.3	CPV	Sub-Saharan Africa, West
Jordan	71	8.5	2.4	5.8	7.1	23.6	1.3	0.4	0.9	1.1	2	3.6	JOR	North Africa / Middle East
Kazakhstan	72	12.1	2.9	8.9	6.6	30.1	4.3	1	3.1	2.2	5.3	10.5	KAZ	Asia, Central
Solomon Islands	73	9.8	2.2	8.4	6.5	26.6	0.2	0	0.1	0.1	0.2	0.5	SLB	Oceania
Colombia	74	6.7	2.2	6.8	6.3	21.8	6.1	2	6.2	5.7	11.9	20	COL	Latin America, Central
Azerbaijan	75	14.8	4	14.3	6.2	38.8	2.8	0.7	2.6	1.1	3.7	7.2	AZE	Asia, Central
Morocco	76	12.5	5	9.8	6.2	33.1	7.8	3.1	6	3.8	9.8	20.6	MAR	North Africa / Middle East
Guyana	77	17.2	4.3	12.1	6.1	39.1	0.2	0.1	0.2	0.1	0.3	0.5	GUY	Caribbean
Turkmenistan	78	11.6	2.7	8.1	6.1	28.2	1.3	0.3	0.9	0.6	1.5	3.1	TKM	Asia, Central
Ecuador	79	4.2	2.5	6.8	6	19.4	1.3	0.7	2	1.8	3.8	5.8	ECU	Latin America, Andean
Peru	80	8.9	2.9	6.8	6	24.3	5.2	1.7	4	3.5	7.5	14.4	PER	Latin America, Andean
Samoa	81	5.2	1.3	4.3	6	16.7	0	0	0	0	0	0.1	WSM	Oceania
Georgia	82	11.4	2.6	7.8	5.9	27.4	0.6	0.1	0.4	0.3	0.7	1.4	GEO	Asia, Central
Korea, Democratic People's Republic of	83	9.6	2	5.8	5.8	23	3.3	0.7	2	2	4	8	PRK	Asia, East
Iraq	84	14.6	4.6	10.9	5.7	35.3	16.7	5.2	12.1	6.1	18.2	40.1	IRQ	North Africa / Middle East
Tonga	85	8.7	1.9	7.1	5.6	23.1	0	0	0	0	0	0.1	TON	Oceania
Honduras	86	8.5	2.3	5.8	5.3	21.8	1.7	0.5	1.2	1.1	2.3	4.4	HND	Latin America, Central
Nicaragua	87	10.1	3	11	5.3	29.1	1.4	0.4	1.5	0.7	2.2	4	NIC	Latin America, Central
Dominican Republic	88	12.4	2.9	7.3	5.2	27.6	2.7	0.6	1.5	1.1	2.6	6	DOM	Caribbean
Egypt	89	8.3	3.3	6.4	5.2	23	15.7	6.2	12	9.4	21.4	43.3	EGY	North Africa / Middle East
Fiji	90	8.4	1.9	12.3	5.1	27.4	0.2	0	0.2	0.1	0.3	0.5	FJI	Oceania
Panama	91	4.7	2	4.7	4.9	16.2	0.3	0.1	0.3	0.3	0.6	1.1	PAN	Latin America, Central
Paraguay	92	8.6	2.6	6	4.6	21.7	1.4	0.4	0.9	0.7	1.6	3.4	PRY	Latin America, Tropical
Suriname	93	17.7	4.3	12.1	4.4	38.1	0.2	0	0.1	0	0.1	0.4	SUR	Caribbean
Albania	94	2.3	1.3	6.7	4.3	14.5	0.1	0.1	0.3	0.2	0.5	0.6	ALB	Europe, Central
Occupied Palestinian Territory	95	8.9	2.6	5.9	4.1	21.3	1.2	0.3	0.8	0.5	1.3	2.9	PSE	North Africa / Middle East
Iran, Islamic Republic of	96	10.8	2.9	6.7	4	24.2	13.7	3.7	8.4	5	13.4	30.8	IRN	North Africa / Middle East
Jamaica	97	7.9	1.9	3.9	4	17.6	0.4	0.1	0.2	0.2	0.4	0.9	JAM	Caribbean
Maldives	98	7.2	1.6	2.6	3.7	15	0	0	0	0	0	0.1	MDV	Asia, Southeast
Mexico	99	6.4	2.1	6	3.7	18.1	14.1	4.6	13.1	8.2	21.3	40	MEX	Latin America, Central
Algeria	100	8	2.4	5.3	3.6	19.2	5.7	1.7	3.8	2.5	6.3	13.7	DZA	North Africa / Middle East
Turkey	101	11.8	3.6	11.5	3.6	30.2	15.3	4.7	14.6	4.6	19.2	39.2	TUR	North Africa / Middle East
Armenia	102	6.6	1.8	4.3	3.5	16	0.3	0.1	0.2	0.2	0.4	0.8	ARM	Asia, Central
China	103	5.2	1.4	3.7	3.5	13.7	85.8	22.8	59.8	57.5	117.3	225.9	CHN	Asia, East
Saint Vincent and the Grenadines	104	10.3	2.2	4.9	3.5	20.9	0	0	0	0	0	0	VCT	Caribbean
Trinidad and Tobago	105	12.3	2.6	6.1	3.4	24.2	0.2	0.1	0.1	0.1	0.2	0.5	TTO	Caribbean
Belize	106	9.7	2.2	4.6	3.3	19.7	0.1	0	0	0	0	0.2	BLZ	Caribbean
Venezuela	107	5.5	1.8	4.5	3.3	14.9	3.3	1.1	2.7	1.9	4.6	8.9	VEN	Latin America, Central
El Salvador	108	5.8	1.8	5.5	3.2	16.3	0.7	0.2	0.7	0.4	1.1	2	SLV	Latin America, Central
Seychelles	109	5.2	1.6	3.3	3.2	13.2	0	0	0	0	0	0	SYC	Sub-Saharan Africa, East
Viet Nam	110	3.4	1.5	2.3	3.2	10.5	5.1	2.3	3.4	4.7	8.1	15.4	VNM	Asia, Southeast
Dominica	111	9	2.1	4.3	3.1	18.3	0	0	0	0	0	0	DMA	Caribbean
Saudi Arabia	112	6.4	2.1	4.4	3.1	15.9	3.9	1.2	2.6	1.8	4.4	9.5	SAU	North Africa / Middle East
Tunisia	113	4.9	1.8	4	3.1	13.7	0.9	0.3	0.7	0.5	1.2	2.5	TUN	North Africa / Middle East
Libyan Arab Jamahiriya	114	4.9	1.7	4	2.9	13.4	0.7	0.2	0.6	0.4	1	2	LBY	North Africa / Middle East
Oman	115	3.7	1.4	3.1	2.9	11.1	0.2	0.1	0.2	0.1	0.3	0.6	OMN	North Africa / Middle East
Sri Lanka	116	4	1.4	2.3	2.9	10.6	1.5	0.5	0.8	1.1	1.9	4	LKA	Asia, Southeast
Micronesia, Federated States of	117	3.7	1.1	3.6	2.8	11.2	0	0	0	0	0	0	FSM	Oceania
Russian Federation	118	5.4	1.7	3.8	2.8	13.7	9.3	2.8	6.4	4.6	11	23.2	RUS	Europe, Eastern
Thailand	119	3.8	1.6	1.9	2.7	10	3.1	1.3	1.6	2.3	3.9	8.3	THA	Asia, Southeast
Ukraine	120	4.8	1.5	3.5	2.7	12.5	2.4	0.8	1.8	1.3	3.1	6.2	UKR	Europe, Eastern
Barbados	121	7	1.8	3.6	2.5	14.9	0	0	0	0	0	0	BRB	Caribbean
Kuwait	122	4.7	2.1	4.4	2.5	13.7	0.2	0.1	0.2	0.1	0.3	0.7	KWT	North Africa / Middle East
Brazil	123	9	2.5	7.1	2.4	20.9	26.8	7.4	21.1	7.2	28.3	62.5	BRA	Latin America, Tropical
Mauritius	124	5.8	1.6	3.3	2.4	13.1	0.1	0	0.1	0	0.1	0.2	MUS	Sub-Saharan Africa, East
Bahamas	125	11.6	1	2	2.3	16.7	0.1	0	0	0	0	0.1	BHS	Caribbean
Grenada	126	6.1	1.7	3.4	2.3	13.4	0	0	0	0	0	0	GRD	Caribbean
Qatar	127	4.2	1.6	3.4	2.3	11.5	0.1	0	0.1	0	0.1	0.2	QAT	North Africa / Middle East
Saint Lucia	128	5.8	1.6	3.3	2.3	12.9	0	0	0	0	0	0	LCA	Caribbean
Syrian Arab Republic	129	3.4	1.3	3.7	2.3	10.7	1.6	0.6	1.7	1.1	2.8	5	SYR	North Africa / Middle East
Brunei Darussalam	130	2.2	0.8	1.8	2.2	6.9	0	0	0	0	0	0.1	BRN	Asia Pacific, High Income
Lebanon	131	4	1.5	3.3	2.2	10.9	0.3	0.1	0.2	0.1	0.3	0.7	LBN	North Africa / Middle East
Moldova	132	5.1	1.4	3.9	2.2	12.6	0.2	0.1	0.2	0.1	0.3	0.6	MDA	Europe, Eastern
Romania	133	2.8	1.9	6	2.2	12.8	0.6	0.4	1.3	0.5	1.8	2.8	ROU	Europe, Central
Antigua and Barbuda	134	5.6	1.6	3.2	2.1	12.5	0	0	0	0	0	0	ATG	Caribbean
Argentina	135	5.8	1.8	4.5	2.1	14.2	4	1.3	3.1	1.4	4.5	9.9	ARG	Latin America, Southern
Latvia	136	2.9	1.3	2.6	2	8.7	0.1	0	0.1	0	0.1	0.2	LVA	Europe, Eastern
Bulgaria	137	2.6	1.6	4.1	1.8	10	0.2	0.1	0.3	0.1	0.4	0.8	BGR	Europe, Central
Taiwan	138	1.7	0.6	1.4	1.8	5.6	0.3	0.1	0.3	0.4	0.7	1	TWN	Asia, East
Belarus	139	3.5	1.3	3	1.7	9.4	0.4	0.1	0.3	0.2	0.5	1	BLR	Europe, Eastern
Costa Rica	140	3.5	1	2.1	1.4	7.9	0.3	0.1	0.2	0.1	0.3	0.6	CRI	Latin America, Central
Estonia	141	2.5	0.9	1.7	1.4	6.5	0	0	0	0	0	0.1	EST	Europe, Eastern
Macedonia, the Former Yugoslav Republic of	142	4.1	1.6	3.6	1.4	10.6	0.1	0	0.1	0	0.1	0.2	MKD	Europe, Central
Lithuania	143	2	0.9	1.9	1.3	6.2	0.1	0	0.1	0	0.1	0.2	LTU	Europe, Eastern
Uruguay	144	3.7	1.8	4.6	1.3	11.4	0.2	0.1	0.2	0.1	0.3	0.6	URY	Latin America, Southern
Malaysia	145	1.7	0.6	1.1	1.2	4.7	1	0.4	0.7	0.7	1.4	2.7	MYS	Asia, Southeast
New Zealand	146	1.9	0.6	2.2	1.2	5.9	0.1	0	0.1	0.1	0.2	0.4	NZL	Australasia
United States	147	3.1	0.8	2	1.2	7.1	13.6	3.3	8.8	4.9	13.7	30.6	USA	North America, High Income
Montenegro	148	2.5	1.1	2.4	1.1	7.1	0	0	0	0	0	0.1	MNE	Europe, Central
Slovakia	149	2.5	1.2	2.3	1.1	7.1	0.1	0.1	0.1	0.1	0.2	0.4	SVK	Europe, Central
Bahrain	150	3.5	0.9	1.4	1	6.8	0.1	0	0	0	0	0.2	BHR	North Africa / Middle East
Chile	151	2.1	0.9	2.4	1	6.4	0.5	0.2	0.6	0.2	0.8	1.6	CHL	Latin America, Southern
Cuba	152	1.7	0.8	1.5	1	5	0.2	0.1	0.2	0.1	0.3	0.6	CUB	Caribbean
Australia	153	1.9	0.5	1.3	0.9	4.6	0.6	0.2	0.4	0.3	0.7	1.4	AUS	Australasia
Bosnia and Herzegovina	154	2.3	1	2.1	0.9	6.2	0.1	0	0.1	0	0.1	0.2	BIH	Europe, Central
Netherlands	155	1.8	0.6	1	0.9	4.2	0.3	0.1	0.2	0.2	0.4	0.8	NLD	Europe, Western
Canada	156	2.1	0.5	1.3	0.8	4.7	0.8	0.2	0.5	0.3	0.8	1.8	CAN	North America, High Income
Croatia	157	2.6	0.8	1.3	0.8	5.6	0.1	0	0.1	0	0.1	0.2	HRV	Europe, Central
Denmark	158	1.9	0.6	1.1	0.8	4.2	0.1	0	0.1	0	0.1	0.3	DNK	Europe, Western
Israel	159	1.6	0.7	1.3	0.8	4.5	0.3	0.1	0.2	0.1	0.3	0.7	ISR	Europe, Western
Japan	160	0.8	0.4	0.9	0.8	2.9	0.9	0.4	0.9	0.8	1.7	3.1	JPN	Asia Pacific, High Income
Korea, Republic of	161	0.9	0.5	1.1	0.8	3.3	0.4	0.2	0.5	0.4	0.9	1.6	KOR	Asia Pacific, High Income
Poland	162	2.7	1.1	1.7	0.8	6.3	1.1	0.5	0.7	0.3	1	2.6	POL	Europe, Central
Portugal	163	1.4	0.6	1.1	0.8	3.8	0.1	0.1	0.1	0.1	0.2	0.4	PRT	Europe, Western
Switzerland	164	1.8	0.5	1.1	0.8	4.1	0.1	0	0.1	0.1	0.2	0.3	CHE	Europe, Western
United Kingdom	165	2.1	0.7	1.6	0.8	5.2	1.6	0.5	1.2	0.6	1.8	4	GBR	Europe, Western
Austria	166	1.7	0.6	1.2	0.7	4.2	0.1	0	0.1	0.1	0.2	0.3	AUT	Europe, Western
Belgium	167	1.6	0.5	1.3	0.7	4.2	0.2	0.1	0.2	0.1	0.3	0.5	BEL	Europe, Western
France	168	1.3	0.6	1.3	0.7	3.9	1	0.5	1	0.6	1.6	3.1	FRA	Europe, Western
Germany	169	1.4	0.5	1.2	0.7	3.8	1	0.3	0.8	0.5	1.3	2.6	DEU	Europe, Western
Hungary	170	2.5	1	1.4	0.7	5.6	0.3	0.1	0.1	0.1	0.2	0.6	HUN	Europe, Central
Ireland	171	1.7	0.5	1.2	0.7	4	0.1	0	0.1	0	0.1	0.3	IRL	Europe, Western
Malta	172	2.9	0.9	2	0.7	6.4	0	0	0	0	0	0	MLT	Europe, Western
Norway	173	1.4	0.4	1	0.7	3.4	0.1	0	0.1	0	0.1	0.2	NOR	Europe, Western
Singapore	174	1	0.4	0.7	0.7	2.8	0	0	0	0	0	0.1	SGP	Asia Pacific, High Income
Spain	175	1.3	0.7	1	0.7	3.7	0.7	0.3	0.5	0.4	0.9	1.9	ESP	Europe, Western
United Arab Emirates	176	1	0.6	0.9	0.7	3.2	0.1	0.1	0.1	0.1	0.2	0.3	ARE	North Africa / Middle East
Andorra	177	1.5	0.5	1	0.6	3.6	0	0	0	0	0	0	AND	Europe, Western
Czech Republic	178	1.2	0.7	1	0.6	3.5	0.1	0.1	0.1	0.1	0.2	0.4	CZE	Europe, Central
Serbia	179	1.9	0.6	1	0.6	4	0.2	0.1	0.1	0.1	0.2	0.4	SRB	Europe, Central
Finland	180	1.3	0.4	0.7	0.5	2.9	0.1	0	0	0	0	0.2	FIN	Europe, Western
Greece	181	1.3	0.8	0.9	0.5	3.4	0.2	0.1	0.1	0.1	0.2	0.4	GRC	Europe, Western
Italy	182	1.6	0.6	0.7	0.5	3.4	0.9	0.3	0.4	0.3	0.7	1.9	ITA	Europe, Western
Luxembourg	183	1.1	0.4	0.8	0.5	2.7	0	0	0	0	0	0	LUX	Europe, Western
Slovenia	184	1.2	0.5	0.8	0.5	2.9	0	0	0	0	0	0.1	SVN	Europe, Central
Sweden	185	1.2	0.4	0.7	0.5	2.8	0.1	0	0.1	0.1	0.2	0.3	SWE	Europe, Western
Iceland	186	1	0.4	0.7	0.4	2.6	0	0	0	0	0	0	ISL	Europe, Western
Cyprus	187	1.5	0.6	1.1	0.3	3.5	0	0	0	0	0	0	CYP	Europe, Western
Lower tertile cutoff (inclusive)				25.4995	28.5665				12.4317	11.7995	24.5654
Upper tertile cutoff (exclusive)				39.9001	45.6				33.5005	36.0003	74.8002
				25.3995	28.5654				5.99853	5.23317	11.2649
				40.0012	45.6026				23.8003	26.409	50.1092

## Sheet: Trach_end
		2012 data			WHO region	World Bank income group	Country	Display Value
Afghanistan	Endemic	Endemic	Same		Eastern Mediterranean	Low-income	Afghanistan	Endemic
Albania	Non-endemic	Non-endemic	Same		Europe	Lower-middle-income	Albania	Non-endemic
Algeria	Endemic	Endemic	Same		Africa	Upper-middle-income	Algeria	Endemic
American Samoa	Non-endemic	#N/A	#N/A		Europe	High-income	Andorra	Non-endemic
Andorra	Non-endemic	Non-endemic	Same		Africa	Lower-middle-income	Angola	Non-endemic
Angola	Non-endemic	Non-endemic	Same		Americas	High-income	Antigua and Barbuda	Non-endemic
Antigua and Barbuda	Non-endemic	Non-endemic	Same		Americas	Upper-middle-income	Argentina	Non-endemic
Argentina	Non-endemic	Non-endemic	Same		Europe	Lower-middle-income	Armenia	Non-endemic
Armenia	Non-endemic	Non-endemic	Same		Western Pacific	High-income	Australia	Endemic
Australia	Endemic	Endemic	Same		Europe	High-income	Austria	Non-endemic
Austria	Non-endemic	Non-endemic	Same		Europe	Lower-middle-income	Azerbaijan	Non-endemic
Azerbaijan	Non-endemic	Non-endemic	Same		Americas	High-income	Bahamas	Non-endemic
Bahamas	Non-endemic	Non-endemic	Same		Eastern Mediterranean	High-income	Bahrain	Non-endemic
Bahrain	Non-endemic	Non-endemic	Same		South-East Asia	Low-income	Bangladesh	Non-endemic
Bangladesh	Non-endemic	Non-endemic	Same		Americas	High-income	Barbados	Non-endemic
Barbados	Non-endemic	Non-endemic	Same		Europe	Upper-middle-income	Belarus	Non-endemic
Belarus	Non-endemic	Non-endemic	Same		Europe	High-income	Belgium	Non-endemic
Belgium	Non-endemic	Non-endemic	Same		Americas	Lower-middle-income	Belize	Non-endemic
Belize	Non-endemic	Non-endemic	Same		Africa	Low-income	Benin	Endemic
Benin	Endemic	Endemic	Same		South-East Asia	Lower-middle-income	Bhutan	Non-endemic
Bhutan	Non-endemic	Non-endemic	Same		Americas	Lower-middle-income	Bolivia (Plurinational State of)	Non-endemic
Bolivia (Plurinational State of)	Non-endemic	Non-endemic	Same		Europe	Upper-middle-income	Bosnia and Herzegovina	Non-endemic
Bosnia and Herzegovina	Non-endemic	Non-endemic	Same		Africa	Upper-middle-income	Botswana	Endemic
Botswana	Endemic	Endemic	Same		Americas	Upper-middle-income	Brazil	Endemic
Brazil	Endemic	Endemic	Same		Western Pacific	High-income	Brunei Darussalam	Non-endemic
Brunei Darussalam	Non-endemic	Non-endemic	Same		Europe	Upper-middle-income	Bulgaria	Non-endemic
Bulgaria	Non-endemic	Non-endemic	Same		Africa	Low-income	Burkina Faso	Endemic
Burkina Faso	Endemic	Endemic	Same		Africa	Low-income	Burundi	Endemic
Burundi	Endemic	Endemic	Same		Western Pacific	Low-income	Cambodia	Endemic
Cambodia	Endemic	Endemic	Same		Africa	Lower-middle-income	Cameroon	Endemic
Cameroon	Endemic	Endemic	Same		Americas	High-income	Canada	Non-endemic
Canada	Non-endemic	Non-endemic	Same		Africa	Lower-middle-income	Cabo Verde	Non-endemic
Cape Verde	Non-endemic	#N/A	#N/A		Africa	Low-income	Central African Republic	Endemic
Central African Republic	Endemic	Endemic	Same		Africa	Low-income	Chad	Endemic
Chad	Endemic	Endemic	Same		Americas	Upper-middle-income	Chile	Non-endemic
Chile	Non-endemic	Non-endemic	Same		Western Pacific	Lower-middle-income	China	Endemic
China	Endemic	Endemic	Same		Americas	Upper-middle-income	Colombia	Non-endemic
Colombia	Non-endemic	Non-endemic	Same		Africa	Low-income	Comoros	Non-endemic
Comoros	Non-endemic	Non-endemic	Same		Africa	Lower-middle-income	Congo	Endemic
Congo	Endemic	Endemic	Same		Western Pacific		Cook Islands	Non-endemic
Democratic Republic of the Congo	Endemic	Endemic	Same		Americas	Upper-middle-income	Costa Rica	Non-endemic
Cook Islands	Non-endemic	Non-endemic	Same		Europe	High-income	Croatia	Non-endemic
Costa Rica	Non-endemic	Non-endemic	Same		Americas	Upper-middle-income	Cuba	Non-endemic
Côte d'Ivoire	Endemic	#N/A	#N/A		Europe	High-income	Cyprus	Non-endemic
Croatia	Non-endemic	Non-endemic	Same		Europe	High-income	Czech Republic	Non-endemic
Cuba	Non-endemic	Non-endemic	Same		South-East Asia	Low-income	Democratic People's Republic of Korea	Non-endemic
Cyprus	Non-endemic	Non-endemic	Same		Africa	Low-income	Democratic Republic of the Congo	Endemic
Czech Republic	Non-endemic	Non-endemic	Same		Europe	High-income	Denmark	Non-endemic
Democratic People's Republic of Korea	Non-endemic	Non-endemic	Same		Eastern Mediterranean	Lower-middle-income	Djibouti	Endemic
Denmark	Non-endemic	Non-endemic	Same		Americas	Upper-middle-income	Dominica	Non-endemic
Djibouti	Endemic	Endemic	Same		Americas	Upper-middle-income	Dominican Republic	Non-endemic
Dominica	Non-endemic	Non-endemic	Same		Americas	Lower-middle-income	Ecuador	Non-endemic
Dominican Republic	Non-endemic	Non-endemic	Same		Eastern Mediterranean	Lower-middle-income	Egypt	Endemic
Ecuador	Non-endemic	Non-endemic	Same		Americas	Lower-middle-income	El Salvador	Non-endemic
Egypt	Endemic	Endemic	Same		Africa	High-income	Equatorial Guinea	Non-endemic
El Salvador	Non-endemic	Non-endemic	Same		Africa	Low-income	Eritrea	Endemic
Equatorial Guinea	Non-endemic	Non-endemic	Same		Europe	High-income	Estonia	Non-endemic
Eritrea	Endemic	Endemic	Same		Africa	Low-income	Ethiopia	Endemic
Estonia	Non-endemic	Non-endemic	Same		Western Pacific	Upper-middle-income	Fiji	Endemic
Ethiopia	Endemic	Endemic	Same		Europe	High-income	Finland	Non-endemic
Fiji	Endemic	Endemic	Same		Europe	High-income	France	Non-endemic
Finland	Non-endemic	Non-endemic	Same		Africa	Upper-middle-income	Gabon	Non-endemic
France	Non-endemic	Non-endemic	Same		Europe	Lower-middle-income	Georgia	Non-endemic
French Guiana	Non-endemic	#N/A	#N/A		Europe	High-income	Germany	Non-endemic
French Polynesia	Non-endemic	#N/A	#N/A		Africa	Low-income	Ghana	Surveillance
Gabon	Non-endemic	Non-endemic	Same		Europe	High-income	Greece	Non-endemic
Gambia	Endemic	Surveillance	Change		Americas	Upper-middle-income	Grenada	Non-endemic
Georgia	Non-endemic	Non-endemic	Same		Americas	Lower-middle-income	Guatemala	Endemic
Germany	Non-endemic	Non-endemic	Same		Africa	Low-income	Guinea	Endemic
Ghana	Surveillance	Surveillance	Same		Africa	Low-income	Guinea-Bissau	Endemic
Greece	Non-endemic	Non-endemic	Same		Americas	Lower-middle-income	Guyana	Non-endemic
Grenada	Non-endemic	Non-endemic	Same		Americas	Low-income	Haiti	Non-endemic
Guatemala	Endemic	Endemic	Same		Americas	Lower-middle-income	Honduras	Non-endemic
Guinea	Endemic	Endemic	Same		Europe	High-income	Hungary	Non-endemic
Guinea-Bissau	Endemic	Endemic	Same		Europe	High-income	Iceland	Non-endemic
Guyana	Non-endemic	Non-endemic	Same		South-East Asia	Lower-middle-income	India	Endemic
Haiti	Non-endemic	Non-endemic	Same		South-East Asia	Lower-middle-income	Indonesia	Non-endemic
Honduras	Non-endemic	Non-endemic	Same		Eastern Mediterranean	Lower-middle-income	Iran (Islamic Republic of)	Surveillance
Hungary	Non-endemic	Non-endemic	Same		Eastern Mediterranean	Lower-middle-income	Iraq	Surveillance
Iceland	Non-endemic	Non-endemic	Same		Europe	High-income	Ireland	Non-endemic
India	Endemic	Endemic	Same		Europe	High-income	Israel	Non-endemic
Indonesia	Non-endemic	Non-endemic	Same		Europe	High-income	Italy	Non-endemic
Iran (Islamic Republic of)	Surveillance	Surveillance	Same		Americas	Upper-middle-income	Jamaica	Non-endemic
Iraq	Surveillance	Surveillance	Same		Western Pacific	High-income	Japan	Non-endemic
Ireland	Non-endemic	Non-endemic	Same		Eastern Mediterranean	Lower-middle-income	Jordan	Non-endemic
Israel	Non-endemic	Non-endemic	Same		Europe	Upper-middle-income	Kazakhstan	Non-endemic
Italy	Non-endemic	Non-endemic	Same		Africa	Low-income	Kenya	Endemic
Jamaica	Non-endemic	Non-endemic	Same		Western Pacific	Lower-middle-income	Kiribati	Endemic
Japan	Non-endemic	Non-endemic	Same		Eastern Mediterranean	High-income	Kuwait	Non-endemic
Jordan	Non-endemic	Non-endemic	Same		Europe	Low-income	Kyrgyzstan	Non-endemic
Kazakhstan	Non-endemic	Non-endemic	Same		Western Pacific	Low-income	Lao People's Democratic Republic	Endemic
Kenya	Endemic	Endemic	Same		Europe	Upper-middle-income	Latvia	Non-endemic
Kiribati	Endemic	Endemic	Same		Eastern Mediterranean	Upper-middle-income	Lebanon	Non-endemic
Kuwait	Non-endemic	Non-endemic	Same		Africa	Lower-middle-income	Lesotho	Non-endemic
Kyrgyzstan	Non-endemic	Non-endemic	Same		Africa	Low-income	Liberia	Non-endemic
Lao People's Democratic Republic	Endemic	Endemic	Same		Eastern Mediterranean	Upper-middle-income	Libya	Surveillance
Latvia	Non-endemic	Non-endemic	Same		Europe	Upper-middle-income	Lithuania	Non-endemic
Lebanon	Non-endemic	Non-endemic	Same		Europe	High-income	Luxembourg	Non-endemic
Lesotho	Non-endemic	Non-endemic	Same		Africa	Low-income	Madagascar	Non-endemic
Liberia	Non-endemic	Non-endemic	Same		Africa	Low-income	Malawi	Endemic
Libyan Arab Jamahiriya	Surveillance	#N/A	#N/A		Western Pacific	Upper-middle-income	Malaysia	Non-endemic
Lithuania	Non-endemic	Non-endemic	Same		South-East Asia	Lower-middle-income	Maldives	Non-endemic
Luxembourg	Non-endemic	Non-endemic	Same		Africa	Low-income	Mali	Endemic
Madagascar	Non-endemic	Non-endemic	Same		Europe	High-income	Malta	Non-endemic
Malawi	Endemic	Endemic	Same		Western Pacific	Lower-middle-income	Marshall Islands	Non-endemic
Malaysia	Non-endemic	Non-endemic	Same		Africa	Low-income	Mauritania	Endemic
Maldives	Non-endemic	Non-endemic	Same		Africa	Upper-middle-income	Mauritius	Non-endemic
Mali	Endemic	Endemic	Same		Americas	Upper-middle-income	Mexico	Surveillance
Malta	Non-endemic	Non-endemic	Same		Western Pacific	Lower-middle-income	Micronesia (Federated States of)	Non-endemic
Marshall Islands	Non-endemic	Non-endemic	Same		Europe	High-income	Monaco	Non-endemic
Mauritania	Endemic	Endemic	Same		Western Pacific	Lower-middle-income	Mongolia	Non-endemic
Mauritius	Non-endemic	Non-endemic	Same		Eastern Mediterranean	Lower-middle-income	Morocco	Surveillance
Mexico	Surveillance	Surveillance	Same		Africa	Low-income	Mozambique	Endemic
Micronesia (Federated States of)	Non-endemic	Non-endemic	Same		Africa	Upper-middle-income	Namibia	Endemic
Monaco	Non-endemic	Non-endemic	Same		Western Pacific		Nauru	Endemic
Mongolia	Non-endemic	Non-endemic	Same		South-East Asia	Low-income	Nepal	Endemic
Montenegro	Non-endemic	Non-endemic	Same		Europe	High-income	Netherlands	Non-endemic
Morocco	Surveillance	Surveillance	Same		Western Pacific	High-income	New Zealand	Non-endemic
Mozambique	Endemic	Endemic	Same		Americas	Lower-middle-income	Nicaragua	Non-endemic
Myanmar	Endemic	Surveillance	Change		Africa	Low-income	Niger	Endemic
Namibia	Endemic	Endemic	Same		Africa	Lower-middle-income	Nigeria	Endemic
Nauru	Endemic	Endemic	Same		Western Pacific		Niue	Non-endemic
Nepal	Endemic	Endemic	Same		Europe	High-income	Norway	Non-endemic
Netherlands	Non-endemic	Non-endemic	Same		Eastern Mediterranean	High-income	Oman	Surveillance
New Caledonia	Non-endemic	#N/A	#N/A		Eastern Mediterranean	Lower-middle-income	Pakistan	Endemic
New Zealand	Non-endemic	Non-endemic	Same		Western Pacific	Upper-middle-income	Palau	Non-endemic
Nicaragua	Non-endemic	Non-endemic	Same		Americas	Upper-middle-income	Panama	Non-endemic
Niger	Endemic	Endemic	Same		Western Pacific	Lower-middle-income	Papua New Guinea	Endemic
Nigeria	Endemic	Endemic	Same		Americas	Lower-middle-income	Paraguay	Non-endemic
Niue	Non-endemic	Non-endemic	Same		Americas	Upper-middle-income	Peru	Non-endemic
Norway	Non-endemic	Non-endemic	Same		Western Pacific	Lower-middle-income	Philippines	Non-endemic
Oman	Surveillance	Surveillance	Same		Europe	Upper-middle-income	Poland	Non-endemic
Pakistan	Endemic	Endemic	Same		Europe	High-income	Portugal	Non-endemic
Palau	Non-endemic	Non-endemic	Same		Eastern Mediterranean	High-income	Qatar	Non-endemic
Panama	Non-endemic	Non-endemic	Same		Western Pacific	High-income	Republic of Korea	Non-endemic
Papua New Guinea	Endemic	Endemic	Same		Europe	Lower-middle-income	Republic of Moldova	Non-endemic
Paraguay	Non-endemic	Non-endemic	Same		Europe	Upper-middle-income	Romania	Non-endemic
Peru	Non-endemic	Non-endemic	Same		Europe	Upper-middle-income	Russian Federation	Non-endemic
Philippines	Non-endemic	Non-endemic	Same		Africa	Low-income	Rwanda	Non-endemic
Poland	Non-endemic	Non-endemic	Same		Americas	Upper-middle-income	Saint Kitts and Nevis	Non-endemic
Portugal	Non-endemic	Non-endemic	Same		Americas	Upper-middle-income	Saint Lucia	Non-endemic
Qatar	Non-endemic	Non-endemic	Same		Americas	Upper-middle-income	Saint Vincent and the Grenadines	Non-endemic
Republic of Korea	Non-endemic	Non-endemic	Same		Western Pacific	Lower-middle-income	Samoa	Non-endemic
Republic of Moldova	Non-endemic	Non-endemic	Same		Europe	High-income	San Marino	Non-endemic
Romania	Non-endemic	Non-endemic	Same		Africa	Lower-middle-income	Sao Tome and Principe	Non-endemic
Russian Federation	Non-endemic	Non-endemic	Same		Eastern Mediterranean	High-income	Saudi Arabia	Non-endemic
Rwanda	Non-endemic	Non-endemic	Same		Africa	Low-income	Senegal	Endemic
Saint Kitts and Nevis	Non-endemic	Non-endemic	Same		Europe	Upper-middle-income	Serbia	Non-endemic
Saint Lucia	Non-endemic	Non-endemic	Same		Africa	Upper-middle-income	Seychelles	Non-endemic
Saint Vincent and the Grenadines	Non-endemic	Non-endemic	Same		Africa	Low-income	Sierra Leone	Non-endemic
Samoa	Non-endemic	Non-endemic	Same		Western Pacific	High-income	Singapore	Non-endemic
San Marino	Non-endemic	Non-endemic	Same		Europe	High-income	Slovakia	Non-endemic
Sao Tome and Principe	Non-endemic	Non-endemic	Same		Europe	High-income	Slovenia	Non-endemic
Saudi Arabia	Non-endemic	Non-endemic	Same		Western Pacific	Lower-middle-income	Solomon Islands	Endemic
Senegal	Endemic	Endemic	Same		Eastern Mediterranean	Low-income	Somalia	Endemic
Serbia	Non-endemic	Non-endemic	Same		Africa	Upper-middle-income	South Africa	Non-endemic
Seychelles	Non-endemic	Non-endemic	Same		Europe	High-income	Spain	Non-endemic
Sierra Leone	Non-endemic	Non-endemic	Same		South-East Asia	Lower-middle-income	Sri Lanka	Non-endemic
Singapore	Non-endemic	Non-endemic	Same		Eastern Mediterranean	Lower-middle-income	Sudan	Endemic
Slovakia	Non-endemic	Non-endemic	Same		Americas	Upper-middle-income	Suriname	Non-endemic
Slovenia	Non-endemic	Non-endemic	Same		Africa	Lower-middle-income	Swaziland	Non-endemic
Solomon Islands	Endemic	Endemic	Same		Europe	High-income	Sweden	Non-endemic
Somalia	Endemic	Endemic	Same		Europe	High-income	Switzerland	Non-endemic
South Africa	Non-endemic	Non-endemic	Same		Eastern Mediterranean	Lower-middle-income	Syrian Arab Republic	Non-endemic
Spain	Non-endemic	Non-endemic	Same		Europe	Low-income	Tajikistan	Non-endemic
Sri Lanka	Non-endemic	Non-endemic	Same		South-East Asia	Lower-middle-income	Thailand	Non-endemic
Sudan	Endemic	Endemic	Same		Europe	Upper-middle-income	The former Yugoslav Republic of Macedonia	Non-endemic
Suriname	Non-endemic	Non-endemic	Same		South-East Asia	Lower-middle-income	Timor-Leste	Non-endemic
Swaziland	Non-endemic	Non-endemic	Same		Africa	Low-income	Togo	Endemic
Sweden	Non-endemic	Non-endemic	Same		Western Pacific	Lower-middle-income	Tonga	Non-endemic
Switzerland	Non-endemic	Non-endemic	Same		Americas	High-income	Trinidad and Tobago	Non-endemic
Syrian Arab Republic	Non-endemic	Non-endemic	Same		Eastern Mediterranean	Lower-middle-income	Tunisia	Non-endemic
Tajikistan	Non-endemic	Non-endemic	Same		Europe	Upper-middle-income	Turkey	Non-endemic
Tanzania, United Republic of	Endemic	Endemic	Same		Europe	Lower-middle-income	Turkmenistan	Non-endemic
Thailand	Non-endemic	Non-endemic	Same		Western Pacific		Tuvalu	Non-endemic
The former Yugoslav Republic of Macedonia	Non-endemic	Non-endemic	Same		Africa	Low-income	Uganda	Endemic
Timor-Leste	Non-endemic	Non-endemic	Same		Europe	Lower-middle-income	Ukraine	Non-endemic
Togo	Endemic	Endemic	Same		Eastern Mediterranean	High-income	United Arab Emirates	Non-endemic
Tonga	Non-endemic	Non-endemic	Same		Europe	High-income	United Kingdom	Non-endemic
Trinidad and Tobago	Non-endemic	Non-endemic	Same		Africa	Low-income	Tanzania, United Republic of	Endemic
Tunisia	Non-endemic	Non-endemic	Same		Americas	High-income	United States of America	Non-endemic
Turkey	Non-endemic	Non-endemic	Same		Americas	Upper-middle-income	Uruguay	Non-endemic
Turkmenistan	Non-endemic	Non-endemic	Same		Europe	Low-income	Uzbekistan	Non-endemic
Tuvalu	Non-endemic	Non-endemic	Same		Western Pacific	Lower-middle-income	Vanuatu	Endemic
Uganda	Endemic	Endemic	Same		Americas	Upper-middle-income	Venezuela (Bolivarian Republic of)	Non-endemic
Ukraine	Non-endemic	Non-endemic	Same		Western Pacific	Low-income	Viet Nam	Surveillance
United Arab Emirates	Non-endemic	Non-endemic	Same		Eastern Mediterranean	Low-income	Yemen	Endemic
United Kingdom	Non-endemic	Non-endemic	Same		Africa	Low-income	Zambia	Endemic
United States of America	Non-endemic	Non-endemic	Same		Africa	Low-income	Zimbabwe	Endemic
Uruguay	Non-endemic	Non-endemic	Same		Europe	Upper-middle-income	Montenegro	Non-endemic
Uzbekistan	Non-endemic	Non-endemic	Same		Africa	Lower-middle-income	C?te d'Ivoire	Endemic
Vanuatu	Endemic	Endemic	Same		Africa	Low-income	Gambia	Surveillance
Venezuela (Bolivarian Republic of)	Non-endemic	Non-endemic	Same		South-East Asia	Low-income	Myanmar	Surveillance
Viet Nam	Surveillance	Surveillance	Same
Wallis and Futuna Islands	Non-endemic	#N/A	#N/A
Yemen	Endemic	Endemic	Same
Zambia	Endemic	Endemic	Same
Zimbabwe	Endemic	Endemic	Same

## Sheet: Trach-summ
Mort. Rank	Country	Trachoma endemicity	Country pop*	Pop in endemic areas (ICTC)*	Pop in endemic area (WHO 2012)	% pop in nonendemic areas (ICTC numerator)	Pop targeted for tx (UIG-A)**	% pop targeted for tx (UIG-A)	% pop in endemic areas targeted (ICTC denominator)	% pop in endemic areas targeted WHO denominator)	Pop treated**	Pop treated (WHO 2012)	% UIG-A achieved	Target date for elimination***	Source for column C highlighting	Source for column D highlighting	Source for columns H highlighting	Source for columns L highlighting	Source for columns N highlighting
27	Afghanistan	Endemic	29117000	9800000	354200	0.663427	10670	0.000366667	0.0185138	No data available	0	203	0	Unknown	1	1	0	0
12	Angola	Non-endemic	1.9132e+07	0	0	1	Not applicable	Not applicable	Not applicable	Not applicable	Not applicable	0	Not applicable	N/A	0		0	0
18	Benin	Endemic	9212000	1270000	No data available	0.862136	No data available	No data available	No data available	No data available	No data available	No data available	No data available	Unknown	1	1	1	1
5	Burkina Faso	Endemic	16287000	12820000	7784820	0.212869	3477145	0.214639	0.482576	0.475778	2893060	2498155	0.832022	2015	1	1	0	0
9	Burundi	Endemic	8519000	3590760	969318	0.5785	875	0.000102941	0.000986401	0.000467612	875	161884	1	2015	1	1	0	0
54	Cambodia	Endemic	15053000	4430000	2416543	0.705707	15000	0.000993377	0.0164956	0.00620721	12000	25000	0.8	2015	1	1	0	0	1
14	Cameroon	Endemic	19958000	4550000	2596729	0.772021	110000	0.0055	0.0262185	0.0208453	1497733	1497733	1	2020	1	1	1	1
8	Central African Republic	Endemic	4506000	200000	2274980	0.955615	790000	0.161224	3.30547	0.412729	230000	3221	0.291139	2015	1	1	0	0
4	Chad	Endemic	11506000	4780000	6801527	0.584565	No data available	No data available	No data available	No data available	No data available	No data available	No data available	2015	1	1	1	1
10	Democratic Republic of the Congo	Endemic	62191000	4558751	4558751	0.926698	No data available	0	0	0	0	No data available	Not applicable	Unknown	0	0	0	0
2	Equatorial Guinea	Non-endemic	703422	0	0	1	Not applicable	Not applicable	Not applicable	Not applicable	Not applicable	0	Not applicable	N/A	0		0	0
31	Eritrea	Endemic	5224000	4230000	722208	0.190276	694543	0.133566	0.56298	0.961694	0	No data available	0	2015	1	1	0	1
24	Ethiopia	Endemic	84976000	75600000	55026689	0.110337	26700000	0.314118	0.371514	0.410769	18492639	18492639	0.587836	2015	1	1	1	1
11	Guinea	Endemic	10324000	3000000	3747168	0.709415	509490	0.047175	0.136034	0.132329	0	529000	0	2015	1	1	0	0
3	Guinea-Bissau	Endemic	1647000	1540000	1396840	0.0649666	395236	0.232492	0.258238	0.272721	303037	400000	0.766724	2020	1	1	0	0
51	India	Endemic	1214464000	328180000	246995	0.729774	No data available	No data available	No data available	No data available	No data available	No data available	No data available	Unknown	1	1	1	1
42	Lao People's Democratic Republic	Endemic	6436000	500000	390034	0.922312	No data available	No data available	No data available	No data available	5000	4000	No data available	Unknown	1	1	1	0
43	Madagascar	Non-endemic	2.08057e+07	0	0	1	Not applicable	Not applicable	Not applicable	Not applicable	Not applicable	0	Not applicable	N/A	0		0	0
19	Malawi	Endemic	15692000	9530000	7305138	0.392684	0	0	0	0	0	906132	Not applicable	2020	1	1	0	0
6	Mali	Endemic	13323000	9120000	4187455	0.315469	3613179	0.237709	3.06331	1.77698	3145826	565857	0.870653	2015	1	1	0	0
17	Mozambique	Endemic	23406000	7850000	No data available	0.664616	No data available	No data available	No data available	No data available	No data available	No data available	No data available	Unknown	1	1	1	1
48	Myanmar	Surveillance	50496000	17400000	Case management	0.655418	18715	0.000350468	0.106463	0.93575	18715	20000	1	2010	1	1	0	0	1
1	Niger	Endemic	15891000	13500000	8931478	0.150463	9685261	0.609136	1.04425	0.858709	5209970	5209970	0.777065	2015	1	1	1	1
7	Nigeria	Endemic	158259000	50820000	26766163	0.678881	763031	0.00482016	0.012412	0.0272023	3421248	3421248	0.0196584	2015	1	1	0	1
45	Pakistan	Endemic	184753000	51000000	12000000	0.723956	No data available	No data available	No data available	No data available	No data available	No data available	No data available	2015	1	1	1	1	1
44	Papua New Guinea	Endemic	6888000	5770000	No data available	0.162311						No data available			1	1
32	Rwanda	Non-endemic	1.06599e+07	0	0	1	Not applicable	Not applicable	Not applicable	Not applicable	Not applicable	0	Not applicable	N/A	0		0	0
16	Sierra Leone	Non-endemic	5871303	0	0	1	Not applicable	Not applicable	Not applicable	Not applicable	Not applicable	0	Not applicable	N/A	0		0	0
20	Somalia	Endemic	9359000	5160000	No data available	0.448659	No data available	No data available	No data available	No data available	No data available	No data available	No data available	Unknown	1	1	1	1
29	Sudan	Endemic	43192000	21000000	713189	0.513799	1218327	0.0394357	0.110712	0.231465	459902	335791	0.377487	2015	1	1	0	0
33	Tanzania, United Republic of	Endemic	45040000	12560000	12000000	0.721137	3200000	0.0710925	0.218325	0.218325	1956440	4439073	0.611387	2020	1	1	0	0
15	Togo	Endemic	6780000	1830000	No data available	0.730088	No data available	No data available	No data available	No data available	No data available	No data available	No data available	Unknown	1	1	1	1
13	Zambia	Endemic	13257000	1980000	8156982	0.850645	0	0	0	0	0	1031826	Not applicable	2020	1	1	0	0
	Lower tertile cutoff (inclusive)												0.377443
	Upper tertile cutoff (exclusive)												0.810692
	*Population data from International Coalition for Trachoma Control unless noted below
	Data from 2010 UN population estimates
	Data from WHO prevalence estimates
	**Target and treatment data from WHO 2010 estimates unless noted below
	Data from WHO 2012 estimates
	***Target date for elimination comes from the International Trachoma Initiative unless noted below
	Data from Trachoma Atlas

## Sheet: WHOtrach
YEAR (CODE)	COUNTRY (CODE)	COUNTRY (DISPLAY)	Population treated for trachoma		YEAR (CODE)	REGION (CODE)	COUNTRY (CODE)	COUNTRY (DISPLAY)	Population living in trachoma endemic areas
2012	AFG	Afghanistan	203		2012	EMR	AFG	Afghanistan	354200
2012	DZA	Algeria	No data available		2012	AFR	DZA	Algeria	No data available
2012	AUS	Australia	No data available		2012	WPR	AUS	Australia	60279
2012	BEN	Benin	No data available		2012	AFR	BEN	Benin	No data available
2012	BWA	Botswana	No data available		2012	AFR	BWA	Botswana	No data available
2012	BRA	Brazil	20000		2012	AMR	BRA	Brazil	9000000
2012	BFA	Burkina Faso	2498155		2012	AFR	BFA	Burkina Faso	7784820
2012	BDI	Burundi	161884		2012	AFR	BDI	Burundi	969318
2012	KHM	Cambodia	25000		2012	AFR	CIV	C?te d'Ivoire	187544
2012	CMR	Cameroon	1497733		2012	WPR	KHM	Cambodia	2416543
2012	CAF	Central African Republic	3221		2012	AFR	CMR	Cameroon	2596729
2012	TCD	Chad	No data available		2012	AFR	CAF	Central African Republic	2274980
2012	CHN	China	No data available		2012	AFR	TCD	Chad	6801527
2012	COG	Congo	No data available		2012	WPR	CHN	China	No data available
2012	CIV	Côte d'Ivoire	No data available		2012	AFR	COG	Congo	No data available
2012	COD	Democratic Republic of the Congo	No data available		2012	AFR	COD	Democratic Republic of the Congo	4558751
2012	DJI	Djibouti	No data available		2012	EMR	DJI	Djibouti	30000
2012	EGY	Egypt	100000		2012	EMR	EGY	Egypt	24000000
2012	ERI	Eritrea	No data available		2012	AFR	ERI	Eritrea	722208
2012	ETH	Ethiopia	18492639		2012	AFR	ETH	Ethiopia	55026689
2012	FJI	Fiji	No data available		2012	WPR	FJI	Fiji	No data available
2012	GMB	Gambia	6204		2012	AFR	GMB	Gambia	Case management
2012	GHA	Ghana	4990		2012	AFR	GHA	Ghana	Case management
2012	GTM	Guatemala	75890		2012	AMR	GTM	Guatemala	75890
2012	GIN	Guinea	529000		2012	AFR	GIN	Guinea	3747168
2012	GNB	Guinea-Bissau	400000		2012	AFR	GNB	Guinea-Bissau	1396840
2012	IND	India	No data available		2012	SEAR	IND	India	246995
2012	IRN	Iran (Islamic Republic of)	Case management		2012	EMR	IRN	Iran (Islamic Republic of)	Case management
2012	IRQ	Iraq	Case management		2012	EMR	IRQ	Iraq	Case management
2012	KEN	Kenya	1977781		2012	AFR	KEN	Kenya	7000000
2012	KIR	Kiribati	No data available		2012	WPR	KIR	Kiribati	No data available
2012	LAO	Lao People's Democratic Republic	4000		2012	WPR	LAO	Lao People's Democratic Republic	390034
2012	LBY	Libya	Case management		2012	EMR	LBY	Libya	Case management
2012	MWI	Malawi	906132		2012	AFR	MWI	Malawi	7305138
2012	MLI	Mali	565857		2012	AFR	MLI	Mali	4187455
2012	MRT	Mauritania	No data available		2012	AFR	MRT	Mauritania	661691
2012	MEX	Mexico	Case management		2012	AMR	MEX	Mexico	Case management
2012	MAR	Morocco	Case management		2012	EMR	MAR	Morocco	Case management
2012	MOZ	Mozambique	No data available		2012	AFR	MOZ	Mozambique	No data available
2012	MMR	Myanmar	20000		2012	SEAR	MMR	Myanmar	Case management
2012	NAM	Namibia	No data available		2012	AFR	NAM	Namibia	No data available
2012	NRU	Nauru	No data available		2012	WPR	NRU	Nauru	No data available
2012	NPL	Nepal	1171578		2012	SEAR	NPL	Nepal	6577694
2012	NER	Niger	5209970		2012	AFR	NER	Niger	8931478
2012	NGA	Nigeria	3421248		2012	AFR	NGA	Nigeria	26766163
2012	OMN	Oman	Case management		2012	EMR	OMN	Oman	Case management
2012	PAK	Pakistan	No data available		2012	EMR	PAK	Pakistan	12000000
2012	PNG	Papua New Guinea	No data available		2012	WPR	PNG	Papua New Guinea	No data available
2012	SEN	Senegal	413449		2012	AFR	SEN	Senegal	4721527
2012	SLB	Solomon Islands	No data available		2012	WPR	SLB	Solomon Islands	404985
2012	SOM	Somalia	No data available		2012	EMR	SOM	Somalia	No data available
2012	SSD	South Sudan	323708		2012	EMR	SSD	South Sudan	2186941
2012	SDN	Sudan	335791		2012	EMR	SDN	Sudan	713189
2012	TGO	Togo	No data available		2012	AFR	TGO	Togo	No data available
2012	UGA	Uganda	5150695		2012	AFR	UGA	Uganda	9222094
2012	TZA	Tanzania, United Republic of	4439073		2012	AFR	TZA	Tanzania, United Republic of	12000000
2012	VUT	Vanuatu	No data available		2012	WPR	VUT	Vanuatu	No data available
2012	VNM	Viet Nam	Case management		2012	WPR	VNM	Viet Nam	Case management
2012	YEM	Yemen	No data available		2012	EMR	YEM	Yemen	8000000
2012	ZMB	Zambia	1031826		2012	AFR	ZMB	Zambia	8156982
2012	ZWE	Zimbabwe	No data available		2012	AFR	ZWE	Zimbabwe	No data available
2011	AFG	Afghanistan	No data available		2011	EMR	AFG	Afghanistan	354200
2011	DZA	Algeria	No data available		2011	AFR	DZA	Algeria	No data available
2011	AUS	Australia	No data available		2011	WPR	AUS	Australia	72560
2011	BEN	Benin	No data available		2011	AFR	BEN	Benin	No data available
2011	BWA	Botswana	No data available		2011	AFR	BWA	Botswana	No data available
2011	BRA	Brazil	0		2011	AMR	BRA	Brazil	12000000
2011	BFA	Burkina Faso	4699418		2011	AFR	BFA	Burkina Faso	7308338
2011	BDI	Burundi	653216		2011	AFR	BDI	Burundi	941085
2011	KHM	Cambodia	0		2011	AFR	CIV	C?te d'Ivoire	187544
2011	CMR	Cameroon	732063		2011	WPR	KHM	Cambodia	2416543
2011	CAF	Central African Republic	No data available		2011	AFR	CMR	Cameroon	2596729
2011	TCD	Chad	No data available		2011	AFR	CAF	Central African Republic	1914091
2011	CHN	China	No data available		2011	AFR	TCD	Chad	6801527
2011	COG	Congo	No data available		2011	WPR	CHN	China	No data available
2011	CIV	Côte d'Ivoire	No data available		2011	AFR	COG	Congo	No data available
2011	COD	Democratic Republic of the Congo	No data available		2011	AFR	COD	Democratic Republic of the Congo	4558751
2011	DJI	Djibouti	No data available		2011	EMR	DJI	Djibouti	30000
2011	EGY	Egypt	No data available		2011	EMR	EGY	Egypt	24000000
2011	ERI	Eritrea	547332		2011	AFR	ERI	Eritrea	722208
2011	ETH	Ethiopia	19604106		2011	AFR	ETH	Ethiopia	65000000
2011	FJI	Fiji	No data available		2011	WPR	FJI	Fiji	No data available
2011	GMB	Gambia	3175		2011	AFR	GMB	Gambia	Case management
2011	GHA	Ghana	Case management		2011	AFR	GHA	Ghana	Case management
2011	GTM	Guatemala	No data available		2011	AMR	GTM	Guatemala	75000
2011	GIN	Guinea	0		2011	AFR	GIN	Guinea	3850168
2011	GNB	Guinea-Bissau	443377		2011	AFR	GNB	Guinea-Bissau	1396840
2011	IND	India	No data available		2011	SEAR	IND	India	246995
2011	IRN	Iran (Islamic Republic of)	Case management		2011	EMR	IRN	Iran (Islamic Republic of)	Case management
2011	IRQ	Iraq	Case management		2011	EMR	IRQ	Iraq	Case management
2011	KEN	Kenya	1201816		2011	AFR	KEN	Kenya	7000000
2011	KIR	Kiribati	No data available		2011	WPR	KIR	Kiribati	No data available
2011	LAO	Lao People's Democratic Republic	0		2011	WPR	LAO	Lao People's Democratic Republic	390000
2011	LBY	Libya	Case management		2011	EMR	LBY	Libya	Case management
2011	MWI	Malawi	939110		2011	AFR	MWI	Malawi	3205846
2011	MLI	Mali	961522		2011	AFR	MLI	Mali	1962670
2011	MRT	Mauritania	5312		2011	AFR	MRT	Mauritania	661691
2011	MEX	Mexico	Case management		2011	AMR	MEX	Mexico	Case management
2011	MAR	Morocco	Case management		2011	EMR	MAR	Morocco	Case management
2011	MOZ	Mozambique	No data available		2011	AFR	MOZ	Mozambique	No data available
2011	MMR	Myanmar	No data available		2011	SEAR	MMR	Myanmar	Case management
2011	NAM	Namibia	No data available		2011	AFR	NAM	Namibia	No data available
2011	NRU	Nauru	No data available		2011	WPR	NRU	Nauru	No data available
2011	NPL	Nepal	2297026		2011	SEAR	NPL	Nepal	3487149
2011	NER	Niger	4125116		2011	AFR	NER	Niger	9095824
2011	NGA	Nigeria	2802109		2011	AFR	NGA	Nigeria	24278574
2011	OMN	Oman	Case management		2011	EMR	OMN	Oman	Case management
2011	PAK	Pakistan	No data available		2011	EMR	PAK	Pakistan	69714319
2011	PNG	Papua New Guinea	No data available		2011	WPR	PNG	Papua New Guinea	No data available
2011	SEN	Senegal	244894		2011	AFR	SEN	Senegal	5238758
2011	SLB	Solomon Islands	No data available		2011	WPR	SLB	Solomon Islands	No data available
2011	SOM	Somalia	No data available		2011	EMR	SOM	Somalia	No data available
2011	SSD	South Sudan	319641		2011	EMR	SSD	South Sudan	2559354
2011	SDN	Sudan	396781		2011	EMR	SDN	Sudan	2704184
2011	TGO	Togo	No data available		2011	AFR	TGO	Togo	No data available
2011	UGA	Uganda	5077371		2011	AFR	UGA	Uganda	8363000
2011	TZA	Tanzania, United Republic of	1385403		2011	AFR	TZA	Tanzania, United Republic of	14657019
2011	VUT	Vanuatu	No data available		2011	WPR	VUT	Vanuatu	No data available
2011	VNM	Viet Nam	Case management		2011	WPR	VNM	Viet Nam	Case management
2011	YEM	Yemen	No data available		2011	EMR	YEM	Yemen	10000000
2011	ZMB	Zambia	139		2011	AFR	ZMB	Zambia	4716594
2011	ZWE	Zimbabwe	No data available		2011	AFR	ZWE	Zimbabwe	No data available
2010	AFG	Afghanistan	0		2010	EMR	AFG	Afghanistan	354200
2010	DZA	Algeria	No data available		2010	AFR	DZA	Algeria	No data available
2010	AUS	Australia	No data available		2010	WPR	AUS	Australia	89732
2010	BEN	Benin	No data available		2010	AFR	BWA	Botswana	No data available
2010	BWA	Botswana	No data available		2010	AMR	BRA	Brazil	27000000
2010	BRA	Brazil	50000		2010	AFR	CIV	C?te d'Ivoire	187544
2010	BFA	Burkina Faso	2893060		2010	AFR	CMR	Cameroon	2596729
2010	BDI	Burundi	875		2010	AFR	TCD	Chad	6801527
2010	KHM	Cambodia	12000		2010	WPR	CHN	China	No data available
2010	CMR	Cameroon	No data available		2010	AFR	COG	Congo	No data available
2010	CAF	Central African Republic	230000		2010	EMR	DJI	Djibouti	30000
2010	TCD	Chad	No data available		2010	EMR	EGY	Egypt	24000000
2010	CHN	China	No data available		2010	WPR	FJI	Fiji	No data available
2010	COG	Congo	No data available		2010	AMR	GTM	Guatemala	75000
2010	CIV	Côte d'Ivoire	0		2010	AFR	GNB	Guinea-Bissau	1396840
2010	COD	Democratic Republic of the Congo	0		2010	SEAR	IND	India	246995
2010	DJI	Djibouti	1000		2010	EMR	IRN	Iran (Islamic Republic of)	0
2010	EGY	Egypt	No data available		2010	EMR	IRQ	Iraq	0
2010	ERI	Eritrea	77933		2010	WPR	KIR	Kiribati	No data available
2010	ETH	Ethiopia	18947985		2010	EMR	LBY	Libya	No data available
2010	FJI	Fiji	No data available		2010	AMR	MEX	Mexico	No data available
2010	GMB	Gambia	49594		2010	EMR	MAR	Morocco	0
2010	GHA	Ghana	0		2010	SEAR	MMR	Myanmar	6582
2010	GTM	Guatemala	No data available		2010	AFR	NAM	Namibia	No data available
2010	GIN	Guinea	0		2010	WPR	NRU	Nauru	No data available
2010	GNB	Guinea-Bissau	303037		2010	AFR	NGA	Nigeria	24278574
2010	IND	India	13798		2010	EMR	OMN	Oman	0
2010	IRN	Iran (Islamic Republic of)	0		2010	EMR	PAK	Pakistan	69714319
2010	IRQ	Iraq	0		2010	WPR	PNG	Papua New Guinea	No data available
2010	KEN	Kenya	954864		2010	AFR	SEN	Senegal	5238758
2010	KIR	Kiribati	No data available		2010	WPR	SLB	Solomon Islands	No data available
2010	LAO	Lao People's Democratic Republic	5000		2010	EMR	SDN	Sudan	5263538
2010	LBY	Libya	0		2010	WPR	VUT	Vanuatu	No data available
2010	MWI	Malawi	0		2009	EMR	AFG	Afghanistan	No data available
2010	MLI	Mali	3145826		2009	AFR	DZA	Algeria	No data available
2010	MRT	Mauritania	23240		2009	WPR	AUS	Australia	89984
2010	MEX	Mexico	No data available		2009	AFR	BEN	Benin	No data available
2010	MAR	Morocco	0		2009	AFR	BWA	Botswana	No data available
2010	MOZ	Mozambique	No data available		2009	AMR	BRA	Brazil	27000000
2010	MMR	Myanmar	18715		2009	AFR	BFA	Burkina Faso	5299721
2010	NAM	Namibia	No data available		2009	AFR	BDI	Burundi	1871208
2010	NRU	Nauru	No data available		2009	AFR	CIV	C?te d'Ivoire	No data available
2010	NPL	Nepal	1484730		2009	WPR	KHM	Cambodia	2125447
2010	NER	Niger	3539260		2009	AFR	CMR	Cameroon	5276973
2010	NGA	Nigeria	1100197		2009	AFR	CAF	Central African Republic	1867406
2010	OMN	Oman	0		2009	AFR	TCD	Chad	No data available
2010	PAK	Pakistan	No data available		2009	WPR	CHN	China	No data available
2010	PNG	Papua New Guinea	No data available		2009	AFR	COG	Congo	No data available
2010	SEN	Senegal	308278		2009	AFR	COD	Democratic Republic of the Congo	8790926
2010	SLB	Solomon Islands	No data available		2009	EMR	DJI	Djibouti	No data available
2010	SOM	Somalia	No data available		2009	EMR	EGY	Egypt	No data available
2010	SDN	Sudan	459902		2009	AFR	ERI	Eritrea	722208
2010	TGO	Togo	No data available		2009	AFR	ETH	Ethiopia	65000000
2010	UGA	Uganda	2970522		2009	WPR	FJI	Fiji	No data available
2010	TZA	United Republic of Tanzania	1956440		2009	AFR	GMB	Gambia	112513
2010	VUT	Vanuatu	No data available		2009	AFR	GHA	Ghana	Case management
2010	VNM	Viet Nam	0		2009	AMR	GTM	Guatemala	No data available
2010	YEM	Yemen	0		2009	AFR	GIN	Guinea	3809937
2010	ZMB	Zambia	0		2009	AFR	GNB	Guinea-Bissau	1396840
2010	ZWE	Zimbabwe	No data available		2009	SEAR	IND	India	No data available
2009	AFG	Afghanistan	6032		2009	EMR	IRN	Iran (Islamic Republic of)	Case management
2009	DZA	Algeria	No data available		2009	EMR	IRQ	Iraq	Case management
2009	AUS	Australia	No data available		2009	AFR	KEN	Kenya	7000000
2009	BEN	Benin	No data available		2009	WPR	KIR	Kiribati	No data available
2009	BWA	Botswana	No data available		2009	WPR	LAO	Lao People's Democratic Republic	No data available
2009	BRA	Brazil	60000		2009	EMR	LBY	Libya	Case management
2009	BFA	Burkina Faso	3405260		2009	AFR	MWI	Malawi	11367818
2009	BDI	Burundi	875		2009	AFR	MLI	Mali	8420058
2009	KHM	Cambodia	10000		2009	AFR	MRT	Mauritania	661691
2009	CMR	Cameroon	110000		2009	AMR	MEX	Mexico	Case management
2009	CAF	Central African Republic	45500		2009	EMR	MAR	Morocco	Case management
2009	TCD	Chad	No data available		2009	AFR	MOZ	Mozambique	No data available
2009	CHN	China	No data available		2009	SEAR	MMR	Myanmar	20000
2009	COG	Congo	No data available		2009	AFR	NAM	Namibia	No data available
2009	CIV	Côte d'Ivoire	No data available		2009	WPR	NRU	Nauru	No data available
2009	COD	Democratic Republic of the Congo	0		2009	SEAR	NPL	Nepal	3554698
2009	DJI	Djibouti	72		2009	AFR	NER	Niger	11278864
2009	EGY	Egypt	No data available		2009	AFR	NGA	Nigeria	28050244
2009	ERI	Eritrea	0		2009	EMR	OMN	Oman	Case management
2009	ETH	Ethiopia	15695222		2009	EMR	PAK	Pakistan	No data available
2009	FJI	Fiji	No data available		2009	WPR	PNG	Papua New Guinea	No data available
2009	GMB	Gambia	111969		2009	AFR	SEN	Senegal	2019945
2009	GHA	Ghana	Case management		2009	WPR	SLB	Solomon Islands	No data available
2009	GTM	Guatemala	No data available		2009	EMR	SOM	Somalia	No data available
2009	GIN	Guinea	0		2009	EMR	SDN	Sudan	3060213
2009	GNB	Guinea-Bissau	82311		2009	AFR	TGO	Togo	No data available
2009	IND	India	No data available		2009	AFR	UGA	Uganda	8527400
2009	IRN	Iran (Islamic Republic of)	Case management		2009	AFR	TZA	United Republic of Tanzania	14600000
2009	IRQ	Iraq	Case management		2009	WPR	VUT	Vanuatu	No data available
2009	KEN	Kenya	798261		2009	WPR	VNM	Viet Nam	Case management
2009	KIR	Kiribati	No data available		2009	EMR	YEM	Yemen	1248462
2009	LAO	Lao People's Democratic Republic	No data available		2009	AFR	ZMB	Zambia	738047
2009	LBY	Libya	Case management		2009	AFR	ZWE	Zimbabwe	No data available
2009	MWI	Malawi	0		2008	EMR	AFG	Afghanistan	No data available
2009	MLI	Mali	6416637		2008	AFR	DZA	Algeria	No data available
2009	MRT	Mauritania	20504		2008	WPR	AUS	Australia	89984
2009	MEX	Mexico	Case management		2008	AFR	BEN	Benin	No data available
2009	MAR	Morocco	Case management		2008	AFR	BWA	Botswana	No data available
2009	MOZ	Mozambique	No data available		2008	AMR	BRA	Brazil	27000000
2009	MMR	Myanmar	11210		2008	AFR	BFA	Burkina Faso	5299721
2009	NAM	Namibia	No data available		2008	AFR	BDI	Burundi	1871208
2009	NRU	Nauru	No data available		2008	AFR	CIV	C?te d'Ivoire	No data available
2009	NPL	Nepal	3240487		2008	WPR	KHM	Cambodia	2125447
2009	NER	Niger	7526076		2008	AFR	CMR	Cameroon	No data available
2009	NGA	Nigeria	15000		2008	AFR	CAF	Central African Republic	1254537
2009	OMN	Oman	Case management		2008	AFR	TCD	Chad	No data available
2009	PAK	Pakistan	No data available		2008	WPR	CHN	China	No data available
2009	PNG	Papua New Guinea	No data available		2008	AFR	COG	Congo	No data available
2009	SEN	Senegal	316744		2008	AFR	COD	Democratic Republic of the Congo	8790926
2009	SLB	Solomon Islands	No data available		2008	EMR	DJI	Djibouti	No data available
2009	SOM	Somalia	No data available		2008	EMR	EGY	Egypt	No data available
2009	SDN	Sudan	685192		2008	AFR	ERI	Eritrea	2158394
2009	TGO	Togo	No data available		2008	AFR	ETH	Ethiopia	63000000
2009	UGA	Uganda	3357551		2008	WPR	FJI	Fiji	No data available
2009	TZA	United Republic of Tanzania	3030544		2008	AFR	GMB	Gambia	993614
2009	VUT	Vanuatu	No data available		2008	AFR	GHA	Ghana	957000
2009	VNM	Viet Nam	Case management		2008	AMR	GTM	Guatemala	No data available
2009	YEM	Yemen	0		2008	AFR	GIN	Guinea	3384785
2009	ZMB	Zambia	3856		2008	AFR	GNB	Guinea-Bissau	1538000
2009	ZWE	Zimbabwe	No data available		2008	SEAR	IND	India	No data available
2008	AFG	Afghanistan	5330		2008	EMR	IRN	Iran (Islamic Republic of)	Case management
2008	DZA	Algeria	No data available		2008	EMR	IRQ	Iraq	Case management
2008	AUS	Australia	5709		2008	AFR	KEN	Kenya	6000000
2008	BEN	Benin	No data available		2008	WPR	KIR	Kiribati	No data available
2008	BWA	Botswana	No data available		2008	WPR	LAO	Lao People's Democratic Republic	200000
2008	BRA	Brazil	40000		2008	EMR	LBY	Libya	Case management
2008	BFA	Burkina Faso	966404		2008	AFR	MWI	Malawi	No data available
2008	BDI	Burundi	No data available		2008	AFR	MLI	Mali	7013764
2008	KHM	Cambodia	765		2008	AFR	MRT	Mauritania	661691
2008	CMR	Cameroon	No data available		2008	AMR	MEX	Mexico	Case management
2008	CAF	Central African Republic	No data available		2008	EMR	MAR	Morocco	Case management
2008	TCD	Chad	No data available		2008	AFR	MOZ	Mozambique	No data available
2008	CHN	China	No data available		2008	SEAR	MMR	Myanmar	67920
2008	COG	Congo	No data available		2008	AFR	NAM	Namibia	No data available
2008	CIV	Côte d'Ivoire	No data available		2008	WPR	NRU	Nauru	No data available
2008	COD	Democratic Republic of the Congo	No data available		2008	SEAR	NPL	Nepal	3554698
2008	DJI	Djibouti	No data available		2008	AFR	NER	Niger	13005704
2008	EGY	Egypt	No data available		2008	AFR	NGA	Nigeria	23677198
2008	ERI	Eritrea	1364830		2008	EMR	OMN	Oman	Case management
2008	ETH	Ethiopia	14832830		2008	EMR	PAK	Pakistan	No data available
2008	FJI	Fiji	No data available		2008	WPR	PNG	Papua New Guinea	No data available
2008	GMB	Gambia	151135		2008	AFR	SEN	Senegal	2019945
2008	GHA	Ghana	147122		2008	WPR	SLB	Solomon Islands	No data available
2008	GTM	Guatemala	No data available		2008	EMR	SOM	Somalia	No data available
2008	GIN	Guinea	0		2008	EMR	SDN	Sudan	2742814
2008	GNB	Guinea-Bissau	0		2008	AFR	TGO	Togo	No data available
2008	IND	India	No data available		2008	AFR	UGA	Uganda	7625000
2008	IRN	Iran (Islamic Republic of)	Case management		2008	AFR	TZA	United Republic of Tanzania	14000000
2008	IRQ	Iraq	Case management		2008	WPR	VUT	Vanuatu	No data available
2008	KEN	Kenya	826015		2008	WPR	VNM	Viet Nam	Case management
2008	KIR	Kiribati	No data available		2008	EMR	YEM	Yemen	1248462
2008	LAO	Lao People's Democratic Republic	5000		2008	AFR	ZMB	Zambia	No data available
2008	LBY	Libya	Case management		2008	AFR	ZWE	Zimbabwe	No data available
2008	MWI	Malawi	No data available		2007	EMR	AFG	Afghanistan	No data available
2008	MLI	Mali	5543624		2007	AFR	DZA	Algeria	No data available
2008	MRT	Mauritania	70583		2007	WPR	AUS	Australia	No data available
2008	MEX	Mexico	Case management		2007	AFR	BEN	Benin	No data available
2008	MAR	Morocco	Case management		2007	AFR	BWA	Botswana	No data available
2008	MOZ	Mozambique	No data available		2007	AMR	BRA	Brazil	27000000
2008	MMR	Myanmar	47000		2007	AFR	BFA	Burkina Faso	3978611
2008	NAM	Namibia	No data available		2007	AFR	BDI	Burundi	No data available
2008	NRU	Nauru	No data available		2007	AFR	CIV	C?te d'Ivoire	No data available
2008	NPL	Nepal	2148846		2007	WPR	KHM	Cambodia	2125447
2008	NER	Niger	5816989		2007	AFR	CMR	Cameroon	No data available
2008	NGA	Nigeria	0		2007	AFR	CAF	Central African Republic	1374610
2008	OMN	Oman	Case management		2007	AFR	TCD	Chad	1800000
2008	PAK	Pakistan	No data available		2007	WPR	CHN	China	No data available
2008	PNG	Papua New Guinea	No data available		2007	AFR	COG	Congo	No data available
2008	SEN	Senegal	254330		2007	AFR	COD	Democratic Republic of the Congo	8790926
2008	SLB	Solomon Islands	No data available		2007	EMR	DJI	Djibouti	No data available
2008	SOM	Somalia	No data available		2007	EMR	EGY	Egypt	No data available
2008	SDN	Sudan	729642		2007	AFR	ERI	Eritrea	2158394
2008	TGO	Togo	No data available		2007	AFR	ETH	Ethiopia	65000000
2008	UGA	Uganda	0		2007	WPR	FJI	Fiji	No data available
2008	TZA	United Republic of Tanzania	3197497		2007	AFR	GMB	Gambia	1203630
2008	VUT	Vanuatu	No data available		2007	AFR	GHA	Ghana	2717689
2008	VNM	Viet Nam	Case management		2007	AMR	GTM	Guatemala	No data available
2008	YEM	Yemen	0		2007	AFR	GIN	Guinea	2542235
2008	ZMB	Zambia	No data available		2007	AFR	GNB	Guinea-Bissau	1471166
2008	ZWE	Zimbabwe	No data available		2007	SEAR	IND	India	No data available
2007	AFG	Afghanistan	8282		2007	EMR	IRN	Iran (Islamic Republic of)	Case management
2007	DZA	Algeria	No data available		2007	EMR	IRQ	Iraq	Case management
2007	AUS	Australia	No data available		2007	AFR	KEN	Kenya	6000000
2007	BEN	Benin	No data available		2007	WPR	KIR	Kiribati	No data available
2007	BWA	Botswana	No data available		2007	WPR	LAO	Lao People's Democratic Republic	200000
2007	BRA	Brazil	90000		2007	EMR	LBY	Libya	Case management
2007	BFA	Burkina Faso	1053174		2007	AFR	MWI	Malawi	No data available
2007	BDI	Burundi	No data available		2007	AFR	MLI	Mali	10802693
2007	KHM	Cambodia	9000		2007	AFR	MRT	Mauritania	759331
2007	CMR	Cameroon	No data available		2007	AMR	MEX	Mexico	135000
2007	CAF	Central African Republic	No data available		2007	EMR	MAR	Morocco	1183493
2007	TCD	Chad	No data available		2007	AFR	MOZ	Mozambique	No data available
2007	CHN	China	No data available		2007	SEAR	MMR	Myanmar	No data available
2007	COG	Congo	No data available		2007	AFR	NAM	Namibia	No data available
2007	CIV	Côte d'Ivoire	No data available		2007	WPR	NRU	Nauru	No data available
2007	COD	Democratic Republic of the Congo	No data available		2007	SEAR	NPL	Nepal	6600000
2007	DJI	Djibouti	No data available		2007	AFR	NER	Niger	12188022
2007	EGY	Egypt	No data available		2007	AFR	NGA	Nigeria	13529266
2007	ERI	Eritrea	1364817		2007	EMR	OMN	Oman	Case management
2007	ETH	Ethiopia	6044714		2007	EMR	PAK	Pakistan	No data available
2007	FJI	Fiji	No data available		2007	WPR	PNG	Papua New Guinea	No data available
2007	GMB	Gambia	143658		2007	AFR	SEN	Senegal	2495000
2007	GHA	Ghana	899580		2007	WPR	SLB	Solomon Islands	No data available
2007	GTM	Guatemala	No data available		2007	EMR	SOM	Somalia	No data available
2007	GIN	Guinea	0		2007	EMR	SDN	Sudan	2800000
2007	GNB	Guinea-Bissau	No data available		2007	AFR	TGO	Togo	No data available
2007	IND	India	No data available		2007	AFR	UGA	Uganda	2000000
2007	IRN	Iran (Islamic Republic of)	Case management		2007	AFR	TZA	United Republic of Tanzania	12500000
2007	IRQ	Iraq	Case management		2007	WPR	VUT	Vanuatu	No data available
2007	KEN	Kenya	800000		2007	WPR	VNM	Viet Nam	Case management
2007	KIR	Kiribati	No data available		2007	EMR	YEM	Yemen	1100000
2007	LAO	Lao People's Democratic Republic	5000		2007	AFR	ZMB	Zambia	No data available
2007	LBY	Libya	Case management		2007	AFR	ZWE	Zimbabwe	No data available
2007	MWI	Malawi	No data available		2006	EMR	AFG	Afghanistan	No data available
2007	MLI	Mali	1767877		2006	AFR	DZA	Algeria	No data available
2007	MRT	Mauritania	476867		2006	WPR	AUS	Australia	86988
2007	MEX	Mexico	Case management		2006	AFR	BEN	Benin	No data available
2007	MAR	Morocco	1400		2006	AFR	BWA	Botswana	No data available
2007	MOZ	Mozambique	No data available		2006	AMR	BRA	Brazil	No data available
2007	MMR	Myanmar	50000		2006	AFR	BFA	Burkina Faso	No data available
2007	NAM	Namibia	No data available		2006	AFR	BDI	Burundi	No data available
2007	NRU	Nauru	No data available		2006	AFR	CIV	C?te d'Ivoire	No data available
2007	NPL	Nepal	944356		2006	WPR	KHM	Cambodia	2125447
2007	NER	Niger	6050896		2006	AFR	CMR	Cameroon	No data available
2007	NGA	Nigeria	No data available		2006	AFR	CAF	Central African Republic	No data available
2007	OMN	Oman	Case management		2006	AFR	TCD	Chad	1800000
2007	PAK	Pakistan	449585		2006	WPR	CHN	China	No data available
2007	PNG	Papua New Guinea	No data available		2006	AFR	COG	Congo	No data available
2007	SEN	Senegal	No data available		2006	AFR	COD	Democratic Republic of the Congo	No data available
2007	SLB	Solomon Islands	No data available		2006	EMR	DJI	Djibouti	No data available
2007	SOM	Somalia	No data available		2006	EMR	EGY	Egypt	No data available
2007	SDN	Sudan	236200		2006	AFR	ERI	Eritrea	No data available
2007	TGO	Togo	No data available		2006	AFR	ETH	Ethiopia	63000000
2007	UGA	Uganda	682786		2006	WPR	FJI	Fiji	No data available
2007	TZA	United Republic of Tanzania	6380163		2006	AFR	GMB	Gambia	1203630
2007	VUT	Vanuatu	No data available		2006	AFR	GHA	Ghana	2717689
2007	VNM	Viet Nam	Case management		2006	AMR	GTM	Guatemala	No data available
2007	YEM	Yemen	0		2006	AFR	GIN	Guinea	2542235
2007	ZMB	Zambia	No data available		2006	AFR	GNB	Guinea-Bissau	1240000
2007	ZWE	Zimbabwe	No data available		2006	SEAR	IND	India	No data available
2006	AFG	Afghanistan	No data available		2006	EMR	IRN	Iran (Islamic Republic of)	Case management
2006	DZA	Algeria	No data available		2006	EMR	IRQ	Iraq	Case management
2006	AUS	Australia	No data available		2006	AFR	KEN	Kenya	No data available
2006	BEN	Benin	No data available		2006	WPR	KIR	Kiribati	No data available
2006	BWA	Botswana	No data available		2006	WPR	LAO	Lao People's Democratic Republic	500000
2006	BRA	Brazil	No data available		2006	EMR	LBY	Libya	Case management
2006	BFA	Burkina Faso	No data available		2006	AFR	MWI	Malawi	No data available
2006	BDI	Burundi	No data available		2006	AFR	MLI	Mali	10802693
2006	KHM	Cambodia	No data available		2006	AFR	MRT	Mauritania	759331
2006	CMR	Cameroon	No data available		2006	AMR	MEX	Mexico	No data available
2006	CAF	Central African Republic	No data available		2006	EMR	MAR	Morocco	1183493
2006	TCD	Chad	No data available		2006	AFR	MOZ	Mozambique	No data available
2006	CHN	China	No data available		2006	SEAR	MMR	Myanmar	No data available
2006	COG	Congo	No data available		2006	AFR	NAM	Namibia	No data available
2006	CIV	Côte d'Ivoire	No data available		2006	WPR	NRU	Nauru	No data available
2006	COD	Democratic Republic of the Congo	No data available		2006	SEAR	NPL	Nepal	6600000
2006	DJI	Djibouti	No data available		2006	AFR	NER	Niger	12047121
2006	EGY	Egypt	No data available		2006	AFR	NGA	Nigeria	13529266
2006	ERI	Eritrea	No data available		2006	EMR	OMN	Oman	Case management
2006	ETH	Ethiopia	2600000		2006	EMR	PAK	Pakistan	No data available
2006	FJI	Fiji	No data available		2006	WPR	PNG	Papua New Guinea	No data available
2006	GMB	Gambia	401397		2006	AFR	SEN	Senegal	2345815
2006	GHA	Ghana	770124		2006	WPR	SLB	Solomon Islands	No data available
2006	GTM	Guatemala	No data available		2006	EMR	SOM	Somalia	No data available
2006	GIN	Guinea	0		2006	EMR	SDN	Sudan	2800000
2006	GNB	Guinea-Bissau	No data available		2006	AFR	TGO	Togo	No data available
2006	IND	India	No data available		2006	AFR	UGA	Uganda	2007921
2006	IRN	Iran (Islamic Republic of)	Case management		2006	AFR	TZA	United Republic of Tanzania	12000000
2006	IRQ	Iraq	Case management		2006	WPR	VUT	Vanuatu	No data available
2006	KEN	Kenya	No data available		2006	WPR	VNM	Viet Nam	1200000
2006	KIR	Kiribati	No data available		2006	EMR	YEM	Yemen	No data available
2006	LAO	Lao People's Democratic Republic	5000		2006	AFR	ZMB	Zambia	No data available
2006	LBY	Libya	Case management		2006	AFR	ZWE	Zimbabwe	No data available
2006	MWI	Malawi	No data available		2005	EMR	AFG	Afghanistan	No data available
2006	MLI	Mali	3935247		2005	AFR	DZA	Algeria	No data available
2006	MRT	Mauritania	523780		2005	WPR	AUS	Australia	No data available
2006	MEX	Mexico	Case management		2005	AFR	BEN	Benin	No data available
2006	MAR	Morocco	15798		2005	AFR	BWA	Botswana	No data available
2006	MOZ	Mozambique	No data available		2005	AMR	BRA	Brazil	No data available
2006	MMR	Myanmar	No data available		2005	AFR	BFA	Burkina Faso	No data available
2006	NAM	Namibia	No data available		2005	AFR	BDI	Burundi	No data available
2006	NRU	Nauru	No data available		2005	AFR	CIV	C?te d'Ivoire	No data available
2006	NPL	Nepal	1169817		2005	WPR	KHM	Cambodia	2125447
2006	NER	Niger	2003150		2005	AFR	CMR	Cameroon	No data available
2006	NGA	Nigeria	No data available		2005	AFR	CAF	Central African Republic	No data available
2006	OMN	Oman	Case management		2005	AFR	TCD	Chad	1800000
2006	PAK	Pakistan	282024		2005	WPR	CHN	China	No data available
2006	PNG	Papua New Guinea	No data available		2005	AFR	COG	Congo	No data available
2006	SEN	Senegal	674219		2005	AFR	COD	Democratic Republic of the Congo	No data available
2006	SLB	Solomon Islands	No data available		2005	EMR	DJI	Djibouti	No data available
2006	SOM	Somalia	No data available		2005	EMR	EGY	Egypt	No data available
2006	SDN	Sudan	45000		2005	AFR	ERI	Eritrea	No data available
2006	TGO	Togo	No data available		2005	AFR	ETH	Ethiopia	63000000
2006	UGA	Uganda	No data available		2005	WPR	FJI	Fiji	No data available
2006	TZA	United Republic of Tanzania	2107765		2005	AFR	GMB	Gambia	960749
2006	VUT	Vanuatu	No data available		2005	AFR	GHA	Ghana	2717689
2006	VNM	Viet Nam	117000		2005	AMR	GTM	Guatemala	No data available
2006	YEM	Yemen	No data available		2005	AFR	GIN	Guinea	2542235
2006	ZMB	Zambia	No data available		2005	AFR	GNB	Guinea-Bissau	No data available
2006	ZWE	Zimbabwe	No data available		2005	SEAR	IND	India	No data available
2005	AFG	Afghanistan	No data available		2005	EMR	IRN	Iran (Islamic Republic of)	Case management
2005	DZA	Algeria	No data available		2005	EMR	IRQ	Iraq	Case management
2005	AUS	Australia	No data available		2005	AFR	KEN	Kenya	No data available
2005	BEN	Benin	No data available		2005	WPR	KIR	Kiribati	No data available
2005	BWA	Botswana	No data available		2005	WPR	LAO	Lao People's Democratic Republic	500000
2005	BRA	Brazil	25000		2005	EMR	LBY	Libya	Case management
2005	BFA	Burkina Faso	No data available		2005	AFR	MWI	Malawi	No data available
2005	BDI	Burundi	No data available		2005	AFR	MLI	Mali	5978230
2005	KHM	Cambodia	6000		2005	AFR	MRT	Mauritania	759331
2005	CMR	Cameroon	No data available		2005	AMR	MEX	Mexico	No data available
2005	CAF	Central African Republic	No data available		2005	EMR	MAR	Morocco	1183493
2005	TCD	Chad	No data available		2005	AFR	MOZ	Mozambique	No data available
2005	CHN	China	No data available		2005	SEAR	MMR	Myanmar	No data available
2005	COG	Congo	No data available		2005	AFR	NAM	Namibia	No data available
2005	CIV	Côte d'Ivoire	No data available		2005	WPR	NRU	Nauru	No data available
2005	COD	Democratic Republic of the Congo	No data available		2005	SEAR	NPL	Nepal	6600000
2005	DJI	Djibouti	No data available		2005	AFR	NER	Niger	11798666
2005	EGY	Egypt	No data available		2005	AFR	NGA	Nigeria	13529266
2005	ERI	Eritrea	No data available		2005	EMR	OMN	Oman	1200
2005	ETH	Ethiopia	2618488		2005	EMR	PAK	Pakistan	No data available
2005	FJI	Fiji	No data available		2005	WPR	PNG	Papua New Guinea	No data available
2005	GMB	Gambia	18402		2005	AFR	SEN	Senegal	2345815
2005	GHA	Ghana	796378		2005	WPR	SLB	Solomon Islands	No data available
2005	GTM	Guatemala	No data available		2005	EMR	SOM	Somalia	No data available
2005	GIN	Guinea	0		2005	EMR	SDN	Sudan	2800000
2005	GNB	Guinea-Bissau	No data available		2005	AFR	TGO	Togo	No data available
2005	IND	India	No data available		2005	AFR	UGA	Uganda	2007921
2005	IRN	Iran (Islamic Republic of)	Case management		2005	AFR	TZA	United Republic of Tanzania	12000000
2005	IRQ	Iraq	Case management		2005	WPR	VUT	Vanuatu	No data available
2005	KEN	Kenya	No data available		2005	WPR	VNM	Viet Nam	No data available
2005	KIR	Kiribati	No data available		2005	EMR	YEM	Yemen	No data available
2005	LAO	Lao People's Democratic Republic	5000		2005	AFR	ZMB	Zambia	No data available
2005	LBY	Libya	Case management		2005	AFR	ZWE	Zimbabwe	No data available
2005	MWI	Malawi	No data available
2005	MLI	Mali	3650000
2005	MRT	Mauritania	471948
2005	MEX	Mexico	Case management
2005	MAR	Morocco	12175
2005	MOZ	Mozambique	No data available
2005	MMR	Myanmar	No data available
2005	NAM	Namibia	No data available
2005	NRU	Nauru	No data available
2005	NPL	Nepal	1082089
2005	NER	Niger	2229980
2005	NGA	Nigeria	7533
2005	OMN	Oman	528
2005	PAK	Pakistan	282024
2005	PNG	Papua New Guinea	No data available
2005	SEN	Senegal	245782
2005	SLB	Solomon Islands	No data available
2005	SOM	Somalia	No data available
2005	SDN	Sudan	132000
2005	TGO	Togo	No data available
2005	UGA	Uganda	0
2005	TZA	United Republic of Tanzania	4990733
2005	VUT	Vanuatu	No data available
2005	VNM	Viet Nam	12000
2005	YEM	Yemen	No data available
2005	ZMB	Zambia	No data available
2005	ZWE	Zimbabwe	No data available

## Sheet: Mort_causes_old
Country_name	All cause deaths	AIDS	AIDS_percent	Diarrhea	Diarrhea_percent	Pertussis	Pertussis_percent	Tetanus	Measles	Meningitis	Malaria	Pneumonia	Pmeumonia_percen	Other infections*	Preterm birth complications	Birth asphyxia	Neonatal sepsis	Congenital abnormalities	Other non-communicable diseases	Injury
Afghanistan	310739	17	0.00547083	89709	28.8696	1093	0.351742	2766	1822	7557	46	80694	25.9684	50853	14240	16165	12977	5792	14882	12126
Albania	650	0	0	12	1.84615	0	0	2	0	7	0	117	18	54	93	43	4	145	104	68
Algeria	30184	39	0.129208	3876	12.8412	421	1.39478	187	220	317	0	5862	19.4209	3452	6620	3824	1708	2279	678	700
Andorra	3	0	0	0	0	0	0	0	0	0	0	0	0	0	1	0	0	1	1	0
Angola	165344	2951	1.78476	41403	25.0405	2073	1.25375	657	1129	2685	13911	33078	20.0056	26858	10427	9531	7628	2945	5182	4886
Antigua and Barbuda	19	0	0	0	0	0	0	0	0	0	0	1	5.26316	1	9	1	0	4	1	1
Argentina	10451	16	0.153095	94	0.899435	50	0.478423	0	0	94	0	743	7.10937	1049	3090	574	593	2572	879	696
Armenia	1114	4	0.359066	18	1.6158	0	0	0	0	65	0	187	16.7864	95	292	114	22	186	82	49
Australia	1407	0	0	5	0.355366	0	0	0	0	13	0	32	2.27434	240	316	131	20	333	208	109
Austria	350	0	0	1	0.285714	0	0	0	0	7	0	3	0.857143	43	88	32	1	112	38	25
Azerbaijan	6175	10	0.161943	708	11.4656	36	0.582996	8	4	172	0	1349	21.8462	798	1329	609	281	441	279	152
Bahrain	171	0	0	1	0.584795	0	0	0	0	0	0	2	1.16959	13	40	11	2	73	12	17
Bangladesh	182936	60	0.0327984	20155	11.0175	1731	0.946233	2674	1622	3912	3244	25978	14.2006	17719	30547	32375	29464	6788	2374	4293
Barbados	33	1	3.0303	0	0	0	0	0	0	0	0	1	3.0303	4	12	5	2	4	1	2
Belarus	1245	0	0	6	0.481928	0	0	0	0	25	0	55	4.41767	187	120	76	25	378	161	211
Belgium	584	0	0	9	1.5411	2	0.342466	0	0	20	0	8	1.36986	91	83	46	13	189	68	57
Belize	144	6	4.16667	11	7.63889	0	0	0	0	1	0	16	11.1111	19	26	13	5	21	9	15
Benin	39267	530	1.34973	5114	13.0237	1389	3.53732	190	98	1007	9165	7616	19.3954	4125	3981	2470	964	1171	560	888
Bhutan	1199	0	0	169	14.0951	7	0.58382	9	0	44	0	291	24.2702	146	167	129	87	45	56	49
Bolivia	14169	28	0.197615	2158	15.2304	262	1.84911	52	0	359	3	2582	18.2229	1740	2247	1784	1169	650	700	436
Bosnia and Herzegovina	482	0	0	6	1.24481	0	0	0	0	3	0	67	13.9004	37	117	48	6	114	52	32
Botswana	1448	0	0	101	6.97514	0	0	5	0	139	15	177	12.2238	133	329	153	59	149	116	72
Brazil	66624	151	0.226645	3543	5.3179	36	0.0540346	213	0	977	38	5846	8.77462	10985	15369	6719	4379	9754	5210	3403
Brunei	51	0	0	1	1.96078	0	0	0	0	1	0	1	1.96078	7	7	4	1	18	4	7
Bulgaria	795	0	0	14	1.76101	0	0	0	0	15	0	170	21.3836	94	137	73	16	145	87	44
Burkina Faso	117069	995	0.849926	22071	18.853	817	0.697879	1251	35	1407	23875	24374	20.8202	17827	7586	5874	3109	1958	2869	3020
Burundi	44786	1095	2.44496	10568	23.5967	157	0.350556	256	494	1025	4142	7459	16.6548	6796	3072	3354	2726	836	1074	1732
Cambodia	32349	107	0.330768	2306	7.1285	12	0.0370954	124	172	1153	251	9097	28.1214	5976	3556	3236	2443	744	2058	1113
Cameroon	89461	4362	4.87587	14484	16.1903	672	0.751165	187	719	2405	17038	16115	18.0134	11248	7523	5782	3511	2204	1509	1703
Canada	2210	0	0	1	0.0452489	0	0	0	0	15	0	30	1.35747	328	604	267	41	541	255	128
Cape Verde	342	0	0	28	8.18713	4	1.16959	3	20	13	1	49	14.3275	30	83	39	16	32	15	11
Central African Republic	25936	1758	6.77822	4484	17.2887	817	3.15006	87	1	482	3715	5254	20.2576	2856	2234	1861	1113	613	352	309
Chad	98624	2850	2.88976	21552	21.8527	4273	4.33262	1901	5	1532	18338	19010	19.2752	10238	5699	6340	2879	1281	1274	1452
Chile	2231	3	0.134469	6	0.268938	15	0.672344	0	0	26	0	125	5.60287	205	547	106	63	785	217	133
China	369289	1191	0.322512	11420	3.09243	401	0.108587	50	467	7443	2	62229	16.851	60113	56074	62117	7128	36989	24198	39466
Colombia	18103	51	0.281721	750	4.14296	21	0.116003	83	0	272	12	2215	12.2355	3042	3490	1283	1252	3136	1196	1300
Comoros	2274	0	0	457	20.0967	26	1.14336	6	0	89	0	499	21.9437	319	368	216	129	64	59	43
Congo	15537	727	4.67915	2222	14.3013	108	0.695115	20	0	306	3705	2489	16.0198	1685	1726	1000	581	499	230	238
Cook Islands	7	0	0	0	0	0	0	0	0	0	0	1	14.2857	1	1	0	0	1	1	1
Costa Rica	775	0	0	11	1.41935	7	0.903226	0	0	5	0	39	5.03226	77	178	72	43	236	80	26
Côte d'Ivoire	79165	3247	4.10156	10424	13.1674	927	1.17097	320	1	1922	16704	13222	16.7018	7073	9532	6975	4591	2406	778	1042
Croatia	233	0	0	1	0.429185	0	0	0	0	1	0	10	4.29185	31	47	17	11	85	15	15
Cuba	750	1	0.133333	10	1.33333	0	0	0	0	12	0	81	10.8	115	72	51	65	183	102	57
Cyprus	41	0	0	0	0	0	0	0	0	0	0	2	4.87805	1	10	2	0	14	8	4
Czech Republic	408	0	0	5	1.22549	0	0	0	0	11	0	22	5.39216	60	56	52	10	93	48	50
Democratic Republic of the Congo	553529	6281	1.13472	102679	18.5499	10866	1.96304	1029	4095	10612	94196	112655	20.3521	61928	54669	36045	23497	15055	9158	10764
Denmark	283	0	0	2	0.706714	0	0	0	0	3	0	4	1.41343	18	95	26	0	88	34	12
Djibouti	2241	136	6.06872	418	18.6524	21	0.937082	9	5	35	4	417	18.6078	306	252	202	141	162	81	52
Dominica	13	0	0	0	0	0	0	0	0	0	0	1	7.69231	1	4	1	1	3	0	0
Dominican Republic	7346	96	1.30683	677	9.2159	9	0.122516	18	0	77	4	1353	18.4182	851	1884	831	322	683	338	204
Ecuador	7022	64	0.911421	388	5.52549	0	0	31	0	154	0	1198	17.0607	842	1529	618	116	1095	545	443
Egypt	44806	33	0.0736509	2146	4.78954	155	0.345936	518	155	1843	0	4748	10.5968	3855	14803	2520	597	8146	3253	2037
El Salvador	2259	88	3.89553	82	3.62992	0	0	12	0	100	0	309	13.6786	224	475	200	26	420	171	149
Equatorial Guinea	3478	107	3.07648	326	9.3732	150	4.31282	7	327	61	969	410	11.7884	171	356	257	153	118	17	47
Eritrea	10237	449	4.38605	2188	21.3734	68	0.664257	102	168	190	29	1977	19.3123	1739	1097	684	413	336	321	477
Estonia	97	1	1.03093	0	0	0	0	0	0	2	0	2	2.06186	11	9	10	4	26	10	20
Ethiopia	321432	9080	2.82486	73341	22.817	3535	1.09977	4898	187	6797	21786	48892	15.2107	34791	28439	36295	28681	6645	9637	8429
Federated States of Micronesia	109	0	0	5	4.58716	0	0	0	0	5	0	32	29.3578	14	19	8	3	6	13	4
Fiji	313	2	0.638978	17	5.43131	0	0	1	0	2	0	41	13.099	31	71	27	4	55	40	22
Finland	204	0	0	0	0	0	0	0	0	2	0	8	3.92157	22	40	12	6	75	26	13
France	3090	0	0	24	0.776699	2	0.0647249	0	0	42	0	50	1.61812	660	408	361	84	810	442	208
Gabon	3029	294	9.70617	180	5.94256	99	3.26841	10	27	73	888	329	10.8617	110	456	249	128	130	23	32
Georgia	1638	4	0.2442	90	5.49451	0	0	2	0	26	0	304	18.5592	160	438	210	89	188	71	55
Germany	2943	2	0.0679579	7	0.237853	0	0	0	0	50	0	44	1.49507	310	965	199	47	819	320	181
Ghana	54723	1437	2.62595	5193	9.48961	605	1.10557	244	1115	594	14365	5712	10.438	4159	6625	6207	4923	2028	435	1081
Greece	374	0	0	0	0	0	0	0	0	3	0	28	7.48663	6	130	16	0	135	23	32
Grenada	30	0	0	0	0	0	0	0	0	0	0	4	13.3333	3	11	4	1	6	1	1
Guatemala	15401	427	2.77255	2937	19.0702	312	2.02584	228	0	502	0	3114	20.2195	1622	2861	714	145	797	973	769
Guinea	54326	1014	1.86651	7524	13.8497	1611	2.96543	328	1827	1016	12832	9245	17.0176	4229	4327	4410	3433	1126	643	762
Guinea-Bissau	12164	231	1.89905	2321	19.0809	283	2.32654	31	290	355	2147	2191	18.0122	1352	942	744	617	202	208	249
Guyana	827	48	5.80411	126	15.2358	0	0	1	0	11	7	142	17.1705	83	131	78	54	67	43	37
Haiti	19168	873	4.55447	3887	20.2786	1541	8.03944	439	0	490	166	3862	20.1482	1342	2108	1908	1126	459	503	462
Honduras	6144	84	1.36719	605	9.84701	4	0.0651042	21	0	141	2	1084	17.6432	678	1323	720	325	570	348	241
Hungary	675	0	0	2	0.296296	0	0	0	0	16	0	46	6.81481	125	165	31	4	172	76	37
Iceland	14	0	0	0	0	0	0	0	0	1	0	0	0	3	1	1	1	3	3	0
India	1829826	8585	0.46917	237482	12.9784	86182	4.70985	13248	81275	31607	6292	371605	20.3082	267011	248993	191607	121395	54823	56360	53362
Indonesia	173036	635	0.366976	26120	15.0951	284	0.164128	662	545	3031	1389	38331	22.152	25617	33258	17516	8633	9612	3857	3545
Iran	45571	242	0.531039	4480	9.83081	11	0.0241382	173	0	449	1	7313	16.0475	4189	12097	4004	1760	6422	2576	1852
Iraq	42159	0	0	4871	11.5539	2325	5.51484	348	98	973	0	8570	20.3278	2341	9533	4933	1951	3461	616	2141
Ireland	345	0	0	0	0	1	0.289855	0	0	10	0	0	0	27	53	16	5	167	47	18
Israel	655	0	0	0	0	5	0.763359	0	0	8	0	10	1.52672	86	122	38	10	259	88	28
Italy	2350	0	0	1	0.0425532	0	0	0	0	20	0	35	1.48936	347	552	165	62	721	340	108
Jamaica	1651	61	3.69473	231	13.9915	1	0.0605694	10	0	25	0	374	22.6529	249	221	87	15	156	140	81
Japan	3620	0	0	46	1.27072	0	0	0	0	15	0	225	6.21547	407	321	178	66	1400	577	387
Jordan	3070	0	0	119	3.87622	0	0	11	0	45	0	329	10.7166	263	1082	190	48	598	244	140
Kazakhstan	9661	16	0.165614	227	2.34965	0	0	0	1	203	0	1672	17.3067	4434	101	67	0	1412	865	663
Kenya	188928	8855	4.68697	38802	20.538	1432	0.757961	440	1568	3674	20666	30406	16.094	27630	14417	14581	11479	4226	4225	6529
Kiribati	100	0	0	17	17	0	0	0	0	2	0	24	24	16	15	8	3	7	4	4
Kuwait	557	0	0	3	0.5386	0	0	0	0	0	0	21	3.7702	28	157	18	9	265	31	25
Kyrgyzstan	4675	12	0.256684	652	13.9465	2	0.0427807	5	0	162	0	1039	22.2246	643	859	544	186	311	130	132
Lao People's Democratic Republic	10209	10	0.0979528	758	7.42482	45	0.440788	265	316	436	19	2735	26.7901	1923	879	1082	563	371	515	292
Latvia	210	0	0	2	0.952381	0	0	0	0	1	0	15	7.14286	22	14	52	3	63	20	17
Lebanon	860	6	0.697674	21	2.44186	4	0.465116	0	4	25	0	66	7.67442	62	260	51	9	202	84	65
Lesotho	4567	774	16.9477	451	9.87519	57	1.24808	9	0	125	0	585	12.8093	420	736	599	475	202	39	95
Liberia	20328	568	2.79418	3493	17.1832	651	3.20248	77	385	347	3163	3449	16.9667	2120	2063	1656	1238	457	367	293
Libya	2435	0	0	89	3.65503	0	0	0	0	10	0	214	8.7885	211	727	147	27	533	297	179
Lithuania	209	0	0	0	0	0	0	0	0	4	0	13	6.2201	17	24	15	9	74	18	36
Luxembourg	14	0	0	0	0	0	0	0	0	0	0	0	0	1	4	2	0	3	2	2
Macedonia	250	0	0	9	3.6	0	0	0	0	0	0	14	5.6	4	111	25	6	63	11	8
Madagascar	71086	81	0.113946	15964	22.4573	747	1.05084	268	0	2004	2494	15130	21.2841	10202	8062	6344	4646	1655	2055	1435
Malawi	56348	7693	13.6527	6169	10.948	353	0.626464	191	0	1590	9376	7376	13.0901	5936	5649	4556	3321	1590	1166	1381
Malaysia	3519	131	3.72265	35	0.994601	9	0.255754	42	9	13	6	215	6.10969	275	766	299	39	911	471	300
Maldives	163	0	0	14	8.58896	0	0	0	0	4	0	26	15.9509	18	42	18	8	15	10	7
Mali	100403	1116	1.11152	19261	19.1837	2114	2.10551	568	9	1062	20918	18802	18.7265	10647	8416	6838	3944	2074	2238	2398
Malta	27	0	0	0	0	0	0	0	0	1	0	2	7.40741	1	6	2	0	8	3	4
Marshall Islands	47	0	0	4	8.51064	0	0	0	0	1	0	11	23.4043	7	8	3	1	4	5	2
Mauritania	12344	67	0.542774	1936	15.6837	148	1.19896	84	0	274	1645	2413	19.548	1307	1565	1169	789	376	263	308
Mauritius	289	2	0.692042	5	1.7301	0	0	0	0	7	0	21	7.26644	36	66	42	15	63	22	12
Mexico	36367	83	0.228229	2002	5.50499	6	0.0164985	79	0	131	0	4551	12.5141	3459	6346	2481	1771	7989	4269	3200
Moldova	805	0	0	18	2.23602	0	0	0	0	13	0	182	22.6087	40	35	54	46	248	57	113
Monaco	2	0	0	0	0	0	0	0	0	0	0	0	0	0	0	0	0	1	0	0
Mongolia	2037	2	0.0981836	92	4.51645	1	0.0490918	0	0	74	0	581	28.5223	422	280	104	30	134	217	102
Montenegro	65	0	0	0	0	0	0	0	0	0	0	6	9.23077	2	17	7	1	18	9	4
Morocco	23591	22	0.0932559	2917	12.3649	201	0.85202	279	3	319	0	4063	17.2227	2191	4853	3440	1912	2356	411	624
Mozambique	110420	15504	14.0409	13105	11.8683	1229	1.11302	779	0	2590	13789	19447	17.6118	10568	11067	9405	6176	2994	1746	2020
Myanmar	123562	663	0.536573	15841	12.8203	948	0.767226	121	409	1971	2168	16293	13.1861	11298	17288	13175	10803	2757	2145	27682
Namibia	2425	441	18.1856	153	6.30928	60	2.47423	7	158	50	124	334	13.7732	160	439	203	94	137	26	39
Nauru	10	0	0	0	0	0	0	0	0	0	0	2	20	1	3	2	1	1	0	0
Nepal	36822	279	0.757699	5416	14.7086	764	2.07485	408	74	785	8	5299	14.3909	3011	6168	6591	5304	1440	467	808
Netherlands	851	0	0	0	0	0	0	0	0	14	0	14	1.64512	116	150	99	53	242	111	53
New Zealand	360	0	0	1	0.277778	1	0.277778	0	0	7	0	17	4.72222	42	93	38	12	89	26	35
Nicaragua	3845	25	0.650195	343	8.92068	22	0.572172	25	0	103	0	757	19.6879	438	841	323	62	495	237	173
Niger	120938	577	0.477104	24575	20.3203	3429	2.83534	1897	106	2835	21714	26319	21.7624	15243	8543	6823	3062	1467	2276	2072
Nigeria	1076613	29457	2.73608	201368	18.7038	32353	3.00507	8619	707	17637	217357	177212	16.4601	108805	84164	85417	62221	22210	13300	15786
Niue	1	0	0	0	0	0	0	0	0	0	0	0	0	0	0	0	0	0	0	0
North Korea	18246	14	0.0767291	2202	12.0684	232	1.27151	18	0	634	0	3649	19.9989	2021	3854	2129	1277	1154	612	447
Norway	209	0	0	6	2.87081	0	0	0	0	4	0	1	0.478469	26	30	35	6	59	24	18
Oman	699	0	0	13	1.8598	0	0	7	0	4	0	47	6.72389	41	225	44	8	178	83	49
Pakistan	464886	425	0.0914203	74209	15.9628	7180	1.54446	5604	275	6218	539	84210	18.1141	34420	77392	67613	56337	31690	10795	7976
Palau	6	0	0	0	0	0	0	0	0	0	0	1	16.6667	1	1	1	0	1	1	1
Panama	1626	11	0.676507	98	6.02706	27	1.66052	0	0	21	0	217	13.3456	237	257	105	85	390	73	105
Papua New Guinea	13971	362	2.59108	728	5.21079	63	0.450934	154	286	658	1018	3135	22.4393	1819	1588	1593	869	471	802	424
Paraguay	4315	43	0.996524	378	8.76014	3	0.0695249	19	0	74	0	725	16.8019	467	1039	546	197	442	215	166
Peru	14768	191	1.29334	658	4.45558	0	0	131	0	461	17	2290	15.5065	1413	3650	1457	273	2319	988	920
Philippines	72760	32	0.0439802	4852	6.6685	77	0.105827	588	216	2481	40	17351	23.8469	12370	13883	5014	1269	6122	5348	3118
Poland	2644	0	0	6	0.226929	0	0	0	0	20	0	119	4.50076	158	800	186	108	914	183	148
Portugal	378	4	1.0582	0	0	0	0	0	0	5	0	23	6.08466	16	84	39	5	122	51	31
Qatar	122	0	0	2	1.63934	0	0	0	0	0	0	7	5.7377	7	30	6	1	32	23	14
Romania	2721	0	0	37	1.35979	0	0	0	0	23	0	895	32.8923	366	329	98	11	574	160	229
Russia	16689	15	0.0898796	196	1.17443	2	0.0119839	0	0	279	0	1184	7.09449	2935	2130	1352	448	3980	1937	2231
Rwanda	41234	281	0.681476	9305	22.5663	142	0.344376	160	468	1155	2436	6272	15.2107	5753	3746	4260	3471	1055	1032	1697
Saint Kitts and Nevis	14	0	0	0	0	0	0	0	0	0	0	0	0	2	5	4	0	1	1	1
Saint Lucia	48	0	0	0	0	0	0	0	0	0	0	0	0	4	25	11	1	5	1	1
Saint Vincent and the Grenadines	25	0	0	1	4	0	0	0	0	0	0	0	0	5	9	3	3	2	1	2
Samoa	108	0	0	8	7.40741	0	0	0	0	3	0	21	19.4444	14	22	9	2	12	12	6
San Marino	1	0	0	0	0	0	0	0	0	0	0	0	0	1	0	0	0	0	0	0
Sao Tome and Principe	493	0	0	72	14.6045	1	0.20284	2	3	18	4	127	25.7606	57	61	40	26	19	48	15
Saudi Arabia	12473	0	0	597	4.78634	0	0	0	0	47	0	1227	9.83725	907	3925	735	161	2355	1461	1058
Senegal	48933	710	1.45096	7240	14.7957	350	0.715264	338	1458	461	9167	8735	17.8509	6200	5047	3768	2395	1451	768	845
Serbia	889	0	0	3	0.337458	0	0	0	0	9	0	53	5.96175	65	351	111	11	196	61	30
Seychelles	13	0	0	0	0	0	0	0	0	0	0	1	7.69231	3	5	1	0	2	1	0
Sierra Leone	42671	638	1.49516	8904	20.8666	1050	2.46069	169	2027	621	5520	8444	19.7886	5337	3269	2459	1562	537	1065	1071
Singapore	111	0	0	0	0	0	0	0	0	2	0	14	12.6126	3	28	1	3	39	16	6
Slovakia	407	0	0	1	0.2457	0	0	0	0	5	0	45	11.0565	16	113	18	3	118	56	31
Slovenia	59	0	0	0	0	0	0	0	0	0	0	1	1.69492	11	14	5	7	12	6	3
Solomon Islands	548	0	0	21	3.83212	1	0.182482	2	3	26	34	141	25.7299	79	98	34	9	35	50	16
Somalia	75933	165	0.217297	16576	21.8298	2991	3.939	2068	3848	1317	4440	14418	18.9878	7681	6169	6414	4139	2159	1651	1896
South Africa	72553	33149	45.6894	6293	8.67366	1	0.0013783	139	1	607	51	6250	8.61439	4212	8973	5113	1720	2378	2288	1377
South Korea	2409	0	0	5	0.207555	0	0	0	0	12	0	86	3.56995	247	630	121	85	505	424	293
Spain	2150	4	0.186047	0	0	1	0.0465116	0	0	50	0	37	1.72093	392	373	145	90	641	284	133
Sri Lanka	6239	6	0.0961693	202	3.2377	6	0.0961693	21	33	33	0	647	10.3703	605	1382	511	92	1155	541	1005
Sudan	138357	3350	2.42127	14726	10.6435	1184	0.855757	546	7	2481	34434	21533	15.5634	11744	24994	9576	2510	4976	2466	3830
Suriname	257	6	2.33463	15	5.83658	0	0	0	0	8	2	26	10.1167	27	57	26	15	31	26	20
Swaziland	2873	1407	48.9732	240	8.35364	17	0.591716	5	0	63	1	337	11.7299	198	243	130	73	83	48	28
Sweden	340	1	0.294118	3	0.882353	0	0	0	0	5	0	8	2.35294	43	40	34	11	113	68	12
Switzerland	342	0	0	0	0	0	0	0	0	1	0	3	0.877193	68	80	33	10	94	35	18
Syria	9625	0	0	449	4.66494	1	0.0103896	60	1	128	0	1053	10.9403	886	2524	524	90	2075	1137	699
Tajikistan	12000	27	0.225	2304	19.2	9	0.075	23	5	374	0	2493	20.775	2034	1788	1101	612	429	440	361
Tanzania, United Republic of	174959	14889	8.50999	20211	11.5518	1507	0.861345	565	0	5414	28745	25005	14.2919	17135	17058	17043	13138	5407	2912	5930
Thailand	14035	273	1.94514	266	1.89526	15	0.106876	53	15	37	70	1468	10.4596	1215	4175	1575	330	2897	1003	643
The Bahamas	75	1	1.33333	1	1.33333	0	0	0	0	1	0	7	9.33333	9	9	11	7	14	9	8
The Gambia	6239	84	1.34637	867	13.8965	26	0.416733	36	59	67	1447	1002	16.0603	736	707	486	291	171	82	177
Timor-Leste	3924	0	0	529	13.4811	7	0.178389	46	214	71	449	409	10.423	316	485	629	452	122	105	90
Togo	19985	1152	5.76432	2324	11.6287	164	0.820615	122	20	375	5130	2949	14.7561	1605	2257	1720	950	672	216	331
Tonga	56	0	0	4	7.14286	0	0	0	0	0	0	9	16.0714	7	11	5	1	9	7	4
Trinidad and Tobago	697	43	6.1693	4	0.573888	0	0	0	0	3	0	40	5.73888	79	151	46	50	144	75	63
Tunisia	3490	0	0	167	4.7851	0	0	17	0	152	0	363	10.4011	263	1062	205	43	714	298	206
Turkey	29698	0	0	389	1.30985	32	0.107751	234	45	706	0	4152	13.9807	2113	9014	3316	552	5326	2366	1452
Turkmenistan	5352	0	0	691	12.9111	2	0.0373692	11	1	127	0	1219	22.7765	859	950	538	311	334	156	153
Tuvalu	8	0	0	0	0	0	0	0	0	0	0	1	12.5	1	1	1	0	1	1	1
Uganda	189990	9542	5.02237	30391	15.9961	6472	3.4065	510	4060	4101	42549	25751	13.5539	17513	13734	12806	9713	3769	2338	6742
UK	4324	1	0.0231267	4	0.0925069	6	0.13876	0	0	76	0	147	3.39963	265	1549	306	39	1109	646	175
Ukraine	7259	64	0.881664	59	0.812784	3	0.041328	0	0	152	0	315	4.33944	1147	823	521	173	2047	990	963
United Arab Emirates	461	0	0	4	0.867679	0	0	0	0	4	0	23	4.98915	26	145	26	5	134	61	34
Uruguay	798	1	0.125313	16	2.00501	0	0	0	0	9	0	57	7.14286	112	160	34	45	220	57	86
USA	35238	6	0.0170271	33	0.0936489	40	0.113514	0	1	175	0	890	2.52568	5119	10590	1687	911	8001	3770	4013
Uzbekistan	21200	47	0.221698	2549	12.0236	9	0.0424528	27	0	630	0	4554	21.4811	2971	4660	2142	956	1600	519	536
Vanuatu	228	0	0	15	6.57895	0	0	1	3	9	5	53	23.2456	21	45	17	3	19	27	9
Venezuela	10805	32	0.296159	777	7.19112	10	0.0925497	65	0	119	1	1118	10.3471	888	2511	935	869	2035	425	1019
Vietnam	20836	682	3.27318	471	2.26051	44	0.211173	134	376	715	28	2079	9.97792	1893	5618	2142	366	4025	1296	966
Yemen	56834	0	0	11480	20.1992	3407	5.99465	1374	446	1124	263	10251	18.0367	3881	9529	6631	3001	2787	1218	1442
Zambia	76812	9179	11.95	11222	14.6097	568	0.739468	117	400	1528	11709	11323	14.7412	9793	5699	5467	4486	1664	1352	2306
Zimbabwe	35583	7541	21.1927	3291	9.2488	1808	5.08108	60	2680	796	1222	4728	13.2872	2514	4094	2926	1546	1235	498	643
Country_name	All cause deaths	AIDS	AIDS_percent	Diarrhea	Diarrhea_percent	Pertussis	Pertussis_percent	Tetanus	Measles	Meningitis	Malaria	Pneumonia	Pmeumonia_percen	Other infections*	Preterm birth complications	Birth asphyxia	Neonatal sepsis	Congenital abnormalities	Other non-communicable diseases	Injury
Avg. top 50					17.5777
Lowest third cutoff					14.8955
Middle third cutoff					19.1152

## Sheet: Mort_causes
Source: Liu et al. 2012 Global, regional, and national causes of child mortality: an updated systematic analysis for 2010 with time trends since 2000. Lancet 2012
			0-27 days								1-59 months
	Population 0–4 years	Total # of under-5 deaths	All causes	Pneumonia	Preterm birth complications	Intrapartum related complications*	Sepsis/meningitis/tetanus	Other disorders	Congenital abnormalities	Diarrhoea	All causes	Diarrhoea	Measles	Injury	Malaria	AIDS	Meningitis	Other disorders	Pneumonia	Diarrhea mortality rate	Diarrhea mortality rate	Malaria mort rate	Malaria mort rate	AIDS mort rate	AIDS mort rate
Mali	2911668	124069	34029	6532	11212	8485	4115	1023	1756	905	90040	17072	4172	3791	19349	469	2544	24696	17946	617.412	617.412	664.533	664.533	16.1076	16.1076
Somalia	1667479	61215	21123	3911	6577	5279	3125	474	1056	701	40092	9250	99	1973	4063	389	2259	10713	11345	596.769	596.769	243.661	243.661	23.3286	23.3286
Chad	2006165	80044	20444	2418	7037	5490	3516	515	1068	400	59600	10834	27	2583	16356	2452	2790	12021	12538	559.974	559.974	815.287	815.287	122.223	122.223
Afghanistan	5545968	191886	61658	9164	21191	16210	9912	1351	2566	1264	130228	29655	4558	9267	74	0	7761	39676	39237	557.504	557.504	1.3343	1.3343	0	0
Angola	3377576	121089	32919	2790	10764	8803	6978	1207	1599	778	88170	17820	22	4267	12128	2125	3043	30657	18107	550.632	550.632	359.074	359.074	62.9149	62.9149
Democratic Republic of the Congo	11848026	464583	132469	20435	42136	33517	20160	5396	8006	2819	332114	56714	640	13971	81400	5954	6936	99927	66572	502.472	502.472	687.034	687.034	50.2531	50.2531
Sierra Leone	969597	39100	10300	1252	3252	2707	1980	345	516	247	28800	4574	41	1218	8831	377	907	7350	5503	497.217	497.217	910.791	910.791	38.8821	38.8821
Burkina Faso	2955148	123343	27002	5222	8917	7280	2333	1090	1730	430	96341	14218	3541	3665	29368	834	2485	25688	16542	495.677	495.677	993.791	993.791	28.2219	28.2219
Burundi	1184632	38424	12004	633	4127	3202	2953	419	501	169	26420	5436	11	1764	1355	2259	1319	7614	6662	473.143	473.143	114.382	114.382	190.692	190.692
Niger	3084517	100190	24461	3656	9662	6500	2548	658	1043	394	75729	14105	273	4323	15085	710	3465	19732	18035	470.057	470.057	489.055	489.055	23.0182	23.0182
Guinea-Bissau	240350	8201	2329	304	766	640	388	71	107	54	5872	962	40	271	1505	228	180	1532	1154	422.717	422.717	626.17	626.17	94.8617	94.8617
Cameroon	3054802	93191	23805	2013	8082	6666	4345	1109	1232	358	69386	11792	9	3150	15183	4793	1653	20456	12351	397.734	397.734	497.021	497.021	156.901	156.901
Central African Republic	651222	23480	6551	751	2124	1737	1214	234	309	183	16929	2357	52	642	6087	717	471	3597	3005	390.036	390.036	934.704	934.704	110.101	110.101
Nigeria	26568927	868725	253549	22077	83317	69240	52295	8984	11232	6403	615176	91235	9728	24490	176793	31234	26820	133356	121519	367.489	367.489	665.413	665.413	117.558	117.558
Ethiopia	11931668	277186	91698	7950	32645	25529	17331	2247	4508	1489	185488	37046	10450	15536	4514	5393	15304	47352	49895	322.964	322.964	37.8321	37.8321	45.199	45.199
Guinea	1657883	48448	14781	1967	4891	4079	2266	545	683	351	33667	4457	15	1447	13041	593	837	7359	5918	290.008	290.008	786.606	786.606	35.7685	35.7685
Mauritania	513267	13260	4558	419	1506	1202	857	232	235	107	8702	1351	980	496	853	48	229	2959	1785	284.063	284.063	166.19	166.19	9.35186	9.35186
Mozambique	3876419	115727	34532	4876	11310	9437	5120	1470	1652	667	81195	10029	1546	3226	22482	11668	1683	17623	12938	275.925	275.925	579.968	579.968	300.999	300.999
Sudan	6391368	140731	50165	3357	17805	14207	10655	1004	2408	731	90566	16689	976	7169	4796	2355	6185	28786	23609	272.555	272.555	75.0387	75.0387	36.8466	36.8466
Haiti	1237203	45852	7225	541	2754	1847	1062	590	327	105	38627	3160	0	25345	179	496	956	4354	4137	263.902	263.902	14.4681	14.4681	40.0904	40.0904
Benin	1506408	39043	11122	2056	3743	3126	815	534	719	129	27921	3829	124	1315	8957	338	457	8212	4688	262.744	262.744	594.593	594.593	22.4375	22.4375
Rwanda	1830654	37579	12626	906	4345	3630	2211	633	811	90	24953	4357	3	2165	804	767	896	9473	6488	242.919	242.919	43.9187	43.9187	41.8976	41.8976
Zambia	2412190	62819	18220	1084	6748	5052	3492	756	862	226	44599	5495	2593	2271	7928	6567	1434	10495	7816	237.17	237.17	328.664	328.664	272.242	272.242
Côte d'Ivoire	2969425	80770	27277	3813	9014	7401	4209	1051	1337	452	53493	6539	385	2162	20554	2529	1004	12332	7988	235.433	235.433	692.188	692.188	85.168	85.168
Togo	862745	19375	6262	756	2239	1731	858	270	341	67	13113	1900	56	721	3425	515	327	3837	2333	227.993	227.993	396.989	396.989	59.6932	59.6932
Liberia	680701	17067	5234	403	1769	1478	1030	186	265	103	11833	1418	1626	574	3058	355	299	2522	1980	223.446	223.446	449.243	449.243	52.1521	52.1521
Uganda	6465275	141469	38993	1928	14690	10990	7276	1537	2018	553	102476	13532	30	6564	18966	10189	3491	27553	22150	217.856	217.856	293.352	293.352	157.596	157.596
Pakistan	21418111	424377	194287	17881	72021	49471	36839	5689	9777	2609	230090	43772	2395	21894	773	345	11111	87847	61953	216.55	216.55	3.6091	3.6091	1.61079	1.61079
Djibouti	113169	2240	867	180	308	217	30	41	80	9	1373	234	24	89	13	96	20	633	264	214.723	214.723	11.4872	11.4872	84.8289	84.8289
Gambia	287078	6130	2063	297	718	596	238	81	119	15	4067	540	20	211	1238	173	108	1126	652	193.327	193.327	431.242	431.242	60.2624	60.2624
Yemen	4057096	68867	29213	3791	10011	8366	4017	650	1850	527	39654	7236	199	4242	474	0	1847	14482	11173	191.344	191.344	11.6832	11.6832	0	0
Equatorial Guinea	107207	2895	915	107	290	241	132	51	78	17	1980	188	3	65	617	224	22	571	289	191.219	191.219	575.522	575.522	208.942	208.942
Sao Tome and Principe	23490	399	131	13	47	36	16	7	11	1	268	42	3	22	16	0	6	122	58	183.057	183.057	68.1141	68.1141	0	0
Kenya	6664323	122130	42674	1815	14652	12199	8685	2049	2736	538	79456	10923	63	6568	3156	8192	2763	29131	18659	171.975	171.975	47.3566	47.3566	122.923	122.923
India	127960004	1682157	875176	142846	303689	171536	131344	30331	76662	18769	806981	193460	50033	57697	7741	6965	33988	203221	253877	165.856	165.856	6.04955	6.04955	5.44311	5.44311
Comoros	122296	2274	878	129	289	241	95	38	76	11	1396	187	0	95	313	0	24	498	279	161.902	161.902	255.936	255.936	0	0
Congo	623244	12762	4080	772	1394	1142	214	215	309	34	8682	917	49	347	3303	607	90	2299	1070	152.589	152.589	529.969	529.969	97.3936	97.3936
Malawi	2714859	57232	17737	1440	6447	4990	2723	886	1124	128	39495	3897	1317	2162	7604	7349	864	9877	6425	148.258	148.258	280.088	280.088	270.695	270.695
Senegal	2081483	34703	12671	1436	4426	3674	1676	463	868	128	22032	2847	834	1463	4968	512	570	6756	4082	142.927	142.927	238.676	238.676	24.5978	24.5978
Tanzania, United Republic of	8009544	133471	48333	2503	17004	13928	9028	2127	3275	467	85138	10924	936	6598	14715	7256	2911	24466	17332	142.218	142.218	183.718	183.718	90.5919	90.5919
Madagascar	3305278	44650	16341	1002	5780	4776	2713	599	1310	161	28309	4466	644	2971	2656	122	1084	9207	7159	139.988	139.988	80.3563	80.3563	3.69107	3.69107
Eritrea	861496	11234	3463	166	1271	1036	562	132	281	15	7771	1186	199	917	156	211	475	2613	2015	139.409	139.409	18.108	18.108	24.4923	24.4923
Lesotho	274307	5084	2129	86	785	549	462	95	124	29	2955	348	55	191	0	892	76	848	543	137.437	137.437	0	0	325.183	325.183
Zimbabwe	1692247	29345	10103	474	3695	2730	1866	525	684	129	19242	2134	364	1023	2328	5831	366	4355	2840	133.728	133.728	137.569	137.569	344.571	344.571
Tajikistan	870519	11758	4826	386	1661	1123	513	618	501	24	6932	1041	0	712	0	26	156	3363	1634	122.341	122.341	0	0	2.98672	2.98672
Swaziland	156715	2610	744	33	283	203	121	45	54	4	1866	180	1	124	1	601	44	584	332	117.411	117.411	0.638101	0.638101	383.499	383.499
Ghana	3532887	56893	21548	1767	7791	6054	3385	895	1512	143	35345	4000	456	2180	10246	1807	929	10029	5700	117.27	117.27	290.018	290.018	51.148	51.148
Lao People's Democratic Republic	682861	7677	2959	112	1294	747	477	66	228	34	4718	740	37	620	68	46	278	1580	1349	113.347	113.347	9.9581	9.9581	6.73636	6.73636
Gabon	185179	2977	1078	91	401	275	144	54	98	15	1899	187	97	82	453	248	20	572	241	109.084	109.084	244.628	244.628	133.924	133.924
Papua New Guinea	962437	12469	4861	396	1794	1356	697	162	397	58	7608	973	29	701	1306	270	234	2356	1739	107.124	107.124	135.697	135.697	28.0538	28.0538
Myanmar	3956305	56018	26199	1034	12286	5434	4166	1455	1630	196	29819	4015	464	2866	815	307	1545	11102	8705	106.438	106.438	20.6	20.6	7.75977	7.75977
Bolivia	1234922	13750	6111	297	2317	1581	967	287	617	47	7639	1169	0	812	2	53	198	3638	1767	98.4678	98.4678	0.161954	0.161954	4.29177	4.29177
Nauru	1025	9	5	1	2	1	0	0	1	0	4	1	0	0	0	0	0	2	1	97.561	97.561	0	0	0	0
Timor-Leste	192839	2449	1047	66	362	296	173	49	88	13	1402	175	2	159	94	0	105	440	427	97.4907	97.4907	48.7453	48.7453	0	0
Cambodia	1491690	16324	6904	351	2996	1673	955	244	650	35	9420	1280	41	1151	331	150	324	3826	2318	88.155	88.155	22.1896	22.1896	10.0557	10.0557
Turkmenistan	505844	5683	2478	179	957	504	213	324	292	10	3205	429	0	298	0	0	73	1703	702	86.7856	86.7856	0	0	0	0
Uzbekistan	2737750	31476	13495	987	5181	2723	1142	1726	1684	52	17980	2308	1	1864	0	46	316	9700	3745	86.2022	86.2022	0	0	1.68021	1.68021
Bhutan	70891	811	379	41	158	86	30	28	34	2	432	57	5	44	1	3	21	181	120	83.2264	83.2264	1.41062	1.41062	4.23185	4.23185
Azerbaijan	795163	8635	3531	251	1466	698	278	379	434	25	5104	631	0	518	0	22	118	2570	1246	82.4988	82.4988	0	0	2.76673	2.76673
Kiribati	9948	98	40	5	18	10	3	1	3	0	58	8	0	8	0	0	2	25	15	80.4182	80.4182	0	0	0	0
South Africa	5041132	58817	18711	1491	7691	4192	1627	1151	2408	150	40106	3031	761	2120	22	16206	403	12338	5226	63.1009	63.1009	0.43641	0.43641	321.475	321.475
Botswana	225120	2299	909	60	350	211	96	55	133	4	1390	137	9	100	5	350	30	513	245	62.6333	62.6333	2.22104	2.22104	155.473	155.473
Nepal	3506023	34526	20049	986	10416	3913	2603	703	1256	172	14477	2018	16	1856	11	136	1440	4316	4684	62.4639	62.4639	0.313746	0.313746	3.87904	3.87904
Cape Verde	50634	373	148	8	56	23	21	14	25	0	225	30	0	16	1	0	4	109	64	59.2487	59.2487	1.97496	1.97496	0	0
Kyrgyzstan	595111	5256	2428	160	859	502	201	313	383	9	2828	326	0	357	0	3	54	1496	593	56.292	56.292	0	0	0.504108	0.504108
Bangladesh	14707333	139740	83070	3841	36998	19172	12904	3319	6299	537	56670	7692	875	8119	782	20	3677	20138	15368	55.9517	55.9517	5.31708	5.31708	0.135987	0.135987
Mongolia	296799	2251	759	50	302	164	57	34	150	2	1492	161	17	199	0	1	25	794	296	54.9193	54.9193	0	0	0.336928	0.336928
Micronesia	13237	116	48	8	18	12	1	2	8	0	68	7	1	8	0	0	1	35	16	52.8821	52.8821	0	0	0	0
Nicaragua	677569	3855	1714	106	688	262	231	118	308	0	2141	342	0	139	0	8	46	1165	442	50.4746	50.4746	0	0	1.18069	1.18069
Vietnam	7185862	34940	18020	762	5885	3367	2324	1861	3822	0	16920	3585	1574	1108	30	258	493	6512	3360	49.8896	49.8896	0.417486	0.417486	3.59038	3.59038
Iraq	5188175	42606	22706	2535	7125	5897	1985	945	3981	239	19900	2264	15	2363	0	0	550	9618	5089	48.2443	48.2443	0	0	0	0
Morocco	3021924	22680	11983	1200	5406	2642	789	386	1516	44	10697	1376	4	1427	0	48	274	5307	2260	46.9899	46.9899	0	0	1.58839	1.58839
Panama	345142	1411	645	23	198	72	94	84	172	1	766	160	0	76	0	4	26	390	109	46.6475	46.6475	0	0	1.15894	1.15894
Guatemala	2167408	14340	6832	340	2415	1896	937	270	940	34	7508	961	0	1203	0	234	289	3038	1782	45.9074	45.9074	0	0	10.7963	10.7963
Kazakhstan	1640953	12686	5962	383	2181	1172	442	738	1028	18	6724	701	0	841	0	2	112	3772	1295	43.816	43.816	0	0	0.12188	0.12188
Namibia	286374	2450	992	58	369	245	116	52	146	6	1458	115	89	132	4	334	21	528	236	42.2524	42.2524	1.39677	1.39677	116.631	116.631
Korea, PDR of	1704446	11735	6107	244	2715	1111	576	462	978	22	5628	618	0	762	0	3	184	2572	1490	37.5489	37.5489	0	0	0.17601	0.17601
Marshall Islands	5400	29	13	2	4	3	0	1	3	0	16	2	0	3	0	0	0	8	4	37.037	37.037	0	0	0	0
Algeria	3446548	26096	13040	1173	5462	2700	842	652	2157	55	13056	1209	2915	1191	0	22	166	5614	1938	36.6744	36.6744	0	0	0.63832	0.63832
Indonesia	21578876	151650	73404	3201	32342	15133	7783	5034	9539	372	78246	7452	6844	9178	2367	476	2714	30543	18671	36.2577	36.2577	10.9691	10.9691	2.20586	2.20586
Belize	36599	126	61	0	0	61	0	0	0	0	65	13	0	16	0	0	0	28	9	35.5201	35.5201	0	0	0	0
Philippines	11254421	66097	31755	1264	12484	8080	4193	925	4641	167	34342	3676	31	5197	42	32	1728	14227	9409	34.1466	34.1466	0.373187	0.373187	0.284333	0.284333
Egypt	9008118	40708	17854	299	8092	2991	990	1335	4146	0	22854	2813	1	1000	0	27	232	14750	4030	31.2274	31.2274	0	0	0.29973	0.29973
Honduras	966002	4843	2387	142	1005	365	334	91	450	0	2456	265	0	125	2	89	47	1531	397	27.4327	27.4327	0.207039	0.207039	9.21323	9.21323
Venezuela	2926202	10936	6031	337	2428	923	902	481	944	16	4905	786	0	987	12	32	132	2151	806	27.4075	27.4075	0.410088	0.410088	1.09357	1.09357
Solomon Islands	79962	450	211	25	72	57	13	8	35	1	239	20	0	35	43	0	5	85	49	26.2625	26.2625	53.7755	53.7755	0	0
Paraguay	740282	3742	2144	109	924	320	281	112	399	0	1598	184	0	201	0	8	40	867	297	24.8554	24.8554	0	0	1.08067	1.08067
Jamaica	246543	1313	469	23	186	58	54	51	98	0	844	57	0	163	0	42	24	410	148	23.1197	23.1197	0	0	17.0356	17.0356
Dominican Republic	1054063	5676	3250	197	1217	695	296	150	679	18	2426	222	0	310	7	106	33	1315	432	22.769	22.769	0.664097	0.664097	10.0563	10.0563
Syria	2493561	7788	4181	16	1942	672	257	259	1035	0	3607	563	0	340	0	0	41	2051	611	22.5782	22.5782	0	0	0	0
Iran	6149331	34180	17773	1019	7936	3340	1294	686	3452	46	16407	1332	5	2038	0	149	420	9070	3394	22.4089	22.4089	0	0	2.42303	2.42303
El Salvador	616802	2186	785	24	284	109	104	75	189	0	1401	117	0	239	0	86	32	709	219	18.9688	18.9688	0	0	13.9429	13.9429
Suriname	47543	285	137	0	57	22	21	13	23	1	148	8	0	21	1	7	7	80	25	18.9302	18.9302	2.10336	2.10336	14.7235	14.7235
Jordan	816013	3670	1975	4	989	332	111	94	444	0	1695	146	0	258	0	0	27	985	279	17.8919	17.8919	0	0	0	0
Lebanon	321684	1527	770	6	324	114	51	90	185	0	757	54	2	101	0	10	12	461	117	16.7867	16.7867	0	0	3.10864	3.10864
Ecuador	1469919	6014	2866	61	833	726	291	194	762	0	3148	230	0	515	0	42	89	1732	539	15.6471	15.6471	0	0	2.8573	2.8573
Fiji	89552	331	148	2	62	25	11	14	33	0	183	14	1	40	0	1	7	89	31	15.6334	15.6334	0	0	1.11667	1.11667
Guyana	64818	343	260	7	87	56	31	55	24	0	83	10	0	9	24	2	2	30	7	15.4278	15.4278	37.0268	37.0268	3.08556	3.08556
Peru	2909336	11384	5587	317	2233	696	652	526	1163	0	5797	429	0	1006	16	122	147	3265	811	14.7456	14.7456	0.549954	0.549954	4.1934	4.1934
Colombia	4497661	17640	10983	379	3528	1435	1248	1889	2490	15	6657	622	0	1010	46	44	211	3423	1300	14.1629	14.1629	1.02275	1.02275	0.978286	0.978286
Samoa	22338	87	37	1	14	7	3	1	9	0	50	3	0	8	0	0	2	31	6	13.43	13.43	0	0	0	0
Mexico	11094854	36584	16273	723	5571	2168	2235	1742	3770	65	20311	1373	0	3029	0	84	308	11780	3736	12.961	12.961	0	0	0.757108	0.757108
China	81595595	314581	180998	7526	43607	49645	4303	51233	21064	3620	133583	6166	705	25300	2	870	6447	46939	47155	11.9933	11.9933	0.00245111	0.00245111	1.06623	1.06623
Brazil	15156449	54815	35685	692	11644	5614	5306	6112	6255	61	19130	1715	0	2210	52	114	763	11057	3218	11.7178	11.7178	0.343088	0.343088	0.752155	0.752155
Maldives	25984	80	47	2	13	12	3	4	14	0	33	3	0	5	0	0	1	18	7	11.5456	11.5456	0	0	0	0
Sri Lanka	1892699	6336	3874	67	637	1710	186	211	1063	0	2462	217	2	357	0	4	52	1471	359	11.4651	11.4651	0	0	0.211338	0.211338
Tunisia	868231	2979	1655	5	677	255	100	211	407	0	1324	92	0	197	0	4	15	805	211	10.5963	10.5963	0	0	0.460707	0.460707
Vanuatu	33152	96	49	5	15	12	5	0	12	0	47	3	0	5	18	0	1	17	4	9.04923	9.04923	54.2954	54.2954	0	0
Thailand	4360687	10899	6616	274	2478	847	717	722	1579	0	4283	367	38	418	39	64	76	2570	710	8.41611	8.41611	0.894354	0.894354	1.46766	1.46766
Tonga	13792	44	22	1	9	5	2	0	6	0	22	1	0	3	0	0	1	14	3	7.25058	7.25058	0	0	0	0
Saudi Arabia	3145187	11541	5691	5	2847	690	262	470	1417	0	5850	226	1	1251	0	0	97	3490	784	7.18558	7.18558	0	0	0	0
Macedonia	111863	267	166	4	93	21	6	7	35	0	101	8	1	7	0	0	0	77	8	7.15161	7.15161	0	0	0	0
Saint Lucia	15115	52	29	0	15	12	0	0	2	0	23	1	0	0	0	0	0	22	0	6.61594	6.61594	0	0	0	0
Georgia	256459	1214	778	43	286	130	86	77	156	0	436	15	0	87	0	4	20	221	88	5.84889	5.84889	0	0	1.5597	1.5597
Ukraine	2376293	6947	2962	156	960	488	263	253	842	0	3985	138	14	608	0	70	166	2304	685	5.80736	5.80736	0	0	2.94576	2.94576
Argentina	3385831	9761	5071	93	2134	377	463	619	1360	25	4690	144	0	638	0	21	139	2912	836	4.99139	4.99139	0	0	0.620232	0.620232
Armenia	226376	890	543	26	213	72	55	64	113	0	347	11	0	76	0	1	16	170	72	4.85917	4.85917	0	0	0.441743	0.441743
Uruguay	246446	537	279	7	80	21	50	43	78	1	258	10	0	35	0	0	13	151	50	4.46345	4.46345	0	0	0	0
Turkey	6412702	23658	13408	588	5190	1587	1684	1588	2770	0	10250	265	4	902	0	11	439	6626	2002	4.13242	4.13242	0	0	0.171535	0.171535
Albania	207681	735	362	17	132	49	40	39	84	0	373	7	1	76	0	0	17	206	66	3.37055	3.37055	0	0	0	0
Kuwait	281414	625	272	0	96	15	6	8	147	0	353	9	0	64	0	0	4	237	39	3.19814	3.19814	0	0	0	0
Costa Rica	362979	713	444	5	131	51	10	82	165	1	269	9	0	31	0	0	10	200	20	2.75498	2.75498	0	0	0	0
Libya	715540	2444	1436	1	657	212	71	133	362	0	1008	19	0	696	0	0	8	221	64	2.65534	2.65534	0	0	0	0
Bulgaria	373095	994	492	33	191	86	22	78	82	0	502	9	0	43	0	0	19	221	210	2.41225	2.41225	0	0	0	0
Oman	281883	544	268	0	115	31	16	28	78	0	276	6	0	42	0	2	3	195	28	2.12854	2.12854	0	0	0.709514	0.709514
Cuba	569056	617	314	38	53	46	42	63	70	1	303	11	0	48	0	1	15	200	28	2.10876	2.10876	0	0	0.17573	0.17573
Slovenia	99368	61	33	0	15	4	2	4	7	0	28	2	0	5	0	0	0	20	2	2.01272	2.01272	0	0	0	0
Malaysia	2828151	3454	1900	55	711	240	188	167	539	0	1554	55	0	143	5	8	38	1169	136	1.94473	1.94473	0.176794	0.176794	0.28287	0.28287
Russia	8117113	19574	10046	354	3818	1252	706	1103	2812	0	9528	147	0	1218	0	1795	242	4857	1270	1.81099	1.81099	0	0	22.1138	22.1138
Moldova	214693	932	386	61	59	68	27	50	119	1	546	2	0	117	0	0	28	262	137	1.39734	1.39734	0	0	0	0
Czech Republic	547804	470	245	9	54	58	27	52	45	0	225	7	0	31	0	0	13	159	15	1.27783	1.27783	0	0	0	0
Bosnia and Herzegovina	164958	292	175	12	59	26	16	13	50	0	117	2	2	14	0	0	4	82	15	1.21243	1.21243	0	0	0	0
Japan	5430793	3469	1276	12	226	135	75	256	572	0	2193	63	0	320	0	0	40	1576	194	1.16005	1.16005	0	0	0	0
Chile	1219437	2179	1155	19	427	62	59	147	440	1	1024	13	0	165	0	5	31	682	129	1.14807	1.14807	0	0	0.410025	0.410025
Qatar	90524	153	88	0	41	9	2	9	27	0	65	1	1	6	0	0	1	53	4	1.10468	1.10468	0	0	0	0
Belarus	514996	646	283	13	91	41	22	24	92	0	363	4	0	43	0	3	9	261	43	0.776705	0.776705	0	0	0.582529	0.582529
France	3974436	3282	1787	3	297	336	115	536	497	3	1495	26	0	211	0	0	46	1154	58	0.729663	0.729663	0	0	0	0
Slovakia	275895	474	240	1	113	15	3	17	90	0	234	2	0	27	0	0	7	159	38	0.724913	0.724913	0	0	0	0
Spain	2521375	2447	1314	10	319	171	129	387	296	1	1133	16	0	124	0	2	59	881	51	0.674235	0.674235	0	0	0.0793218	0.0793218
Belgium	616259	544	295	1	68	42	17	83	84	0	249	4	0	43	0	0	22	174	6	0.649078	0.649078	0	0	0	0
Lithuania	166177	239	110	1	20	15	20	22	33	0	129	1	0	32	0	0	3	71	21	0.601768	0.601768	0	0	0	0
Australia	1457527	1498	861	2	278	112	21	221	226	0	637	7	0	114	0	0	15	463	38	0.480266	0.480266	0	0	0	0
United Arab Emirates	420630	639	382	1	174	27	9	49	123	0	257	2	0	24	0	0	2	215	13	0.475477	0.475477	0	0	0	0
South Korea	2371820	2659	1042	9	524	129	134	41	205	0	1617	11	0	347	0	1	23	1187	47	0.463779	0.463779	0	0	0.0421617	0.0421617
Singapore	230550	126	55	0	22	9	1	0	23	0	71	1	0	5	0	0	0	56	9	0.433745	0.433745	0	0	0	0
Israel	735243	689	345	1	113	25	11	73	122	0	344	3	0	25	0	0	8	295	12	0.408028	0.408028	0	0	0	0
Romania	1079244	3052	1705	214	431	114	7	425	514	0	1347	4	0	188	0	2	41	426	685	0.37063	0.37063	0	0	0.185315	0.185315
Poland	1933388	2547	1451	17	708	115	87	109	415	0	1096	7	0	111	0	1	25	838	114	0.362059	0.362059	0	0	0.0517227	0.0517227
New Zealand	311974	396	183	12	58	21	10	31	51	0	213	1	0	59	0	0	11	122	19	0.32054	0.32054	0	0	0	0
Germany	3466740	2920	1618	4	649	144	50	303	466	1	1302	10	0	168	0	0	23	1039	62	0.317301	0.317301	0	0	0	0
USA	21650217	32270	18289	280	6364	982	1007	4387	5260	9	13981	59	0	6119	0	15	100	7163	525	0.314085	0.314085	0	0	0.0692834	0.0692834
Denmark	326007	258	159	1	78	19	1	16	43	1	99	0	0	18	0	0	3	73	5	0.306742	0.306742	0	0	0	0
Ireland	358318	301	150	1	44	13	6	14	71	0	151	1	0	21	0	0	7	119	3	0.279082	0.279082	0	0	0	0
Hungary	490804	635	364	11	138	25	17	93	80	0	271	1	0	20	0	0	10	222	17	0.203747	0.203747	0	0	0	0
Netherlands	934218	750	507	7	110	71	37	106	175	0	243	1	0	30	0	0	13	186	13	0.107041	0.107041	0	0	0	0
UK	3765820	4327	2415	41	1262	240	53	121	698	0	1912	3	0	159	0	0	81	1533	135	0.0796639	0.0796639	0	0	0	0
Canada	1884546	2353	1414	9	519	217	50	283	336	0	939	1	0	124	0	0	20	772	21	0.0530632	0.0530632	0	0	0	0
Trinidad and Tobago	95484	542	364	16	88	63	16	100	81	0	178	0	0	25	0	15	3	115	21	0	0	0	0	15.7094	15.7094
Mauritius	84433	232	154	9	58	21	5	29	32	0	78	0	0	15	0	2	3	47	11	0	0	0	0	2.36874	2.36874
Estonia	78229	76	36	1	4	12	6	4	9	0	40	0	0	13	0	1	4	21	1	0	0	0	0	1.2783	1.2783
Italy	2901653	2157	1256	2	418	144	53	316	322	0	901	0	0	87	0	1	14	771	28	0	0	0	0	0.0344631	0.0344631
Andorra	4001	4	1	0	0	0	0	0	0	0	3	0	0	0	0	0	0	2	0	0	0	0	0	0	0
Antigua and Barbuda	7756	11	7	0	2	4	0	2	0	0	4	0	0	1	0	0	0	3	0	0	0	0	0	0	0
Austria	386431	315	183	1	65	15	4	48	50	0	132	0	0	14	0	0	7	106	4	0	0	0	0	0	0
Bahamas	25507	93	38	8	8	6	5	8	3	0	55	0	0	8	0	0	0	31	17	0	0	0	0	0	0
Bahrain	93006	215	90	0	28	7	10	10	35	0	125	0	0	13	0	0	0	108	4	0	0	0	0	0	0
Barbados	14562	65	30	0	7	8	1	5	9	0	35	0	0	0	0	0	0	31	4	0	0	0	0	0	0
Brunei	37385	54	30	1	13	2	2	4	9	0	24	0	0	6	0	0	1	15	2	0	0	0	0	0	0
Cook Islands	2096	4	2	0	1	0	0	0	1	0	2	0	0	1	0	0	0	1	0	0	0	0	0	0	0
Croatia	389100	248	150	3	26	8	16	58	39	0	98	0	0	15	0	0	6	72	5	0	0	0	0	0	0
Cyprus	63553	50	22	0	10	2	0	3	7	0	28	0	0	3	0	0	1	23	2	0	0	0	0	0	0
Dominica	5924	13	10	0	1	6	2	1	0	0	3	0	0	0	0	0	0	2	0	0	0	0	0	0	0
Finland	299477	184	104	4	28	17	4	14	38	0	80	0	0	5	0	0	0	72	3	0	0	0	0	0	0
Greece	586137	505	264	1	174	11	1	9	68	0	241	0	0	40	0	0	5	161	36	0	0	0	0	0	0
Grenada	9687	23	11	0	1	1	3	1	4	0	12	0	0	0	0	0	0	12	0	0	0	0	0	0	0
Iceland	23511	11	5	0	3	0	0	2	0	0	6	0	0	0	0	0	0	6	0	0	0	0	0	0	0
Latvia	115275	227	132	17	9	36	10	21	39	0	95	0	0	14	0	0	3	74	4	0	0	0	0	0	0
Luxembourg	28783	18	8	0	2	2	1	3	1	0	10	0	0	5	0	0	2	3	0	0	0	0	0	0	0
Malta	19130	25	15	0	4	0	0	2	8	0	10	0	0	0	0	0	0	10	0	0	0	0	0	0	0
Monaco	2001	2	1	0	0	0	0	0	0	0	1	0	0	0	0	0	0	1	0	0	0	0	0	0	0
Niue	152	0	0	0	0	0	0	0	0	0	0	0	0	0	0	0	0	0	0	0	0	0	0	0	0
Norway	303047	214	118	0	27	21	7	24	39	0	96	0	0	5	0	0	2	87	3	0	0	0	0	0	0
Palau	2046	8	4	0	2	1	0	0	1	0	4	0	0	2	0	0	0	2	0	0	0	0	0	0	0
Portugal	516604	360	194	2	51	17	15	71	39	0	166	0	0	28	0	0	5	131	2	0	0	0	0	0	0
Saint Kitts and Nevis	4582	6	5	0	1	2	1	1	1	0	1	0	0	0	0	0	0	1	0	0	0	0	0	0	0
Saint Vincent and the Grenadines	9254	41	24	1	13	1	5	3	1	0	17	0	0	8	0	0	0	9	0	0	0	0	0	0	0
San Marino	1401	0	0	0	0	0	0	0	0	0	0	0	0	0	0	0	0	0	0	0	0	0	0	0	0
Serbia	604144	760	487	5	278	80	11	36	77	0	273	0	0	29	0	0	3	216	25	0	0	0	0	0	0
Seychelles	5623	20	12	0	5	2	1	1	3	0	8	0	0	1	0	0	0	6	1	0	0	0	0	0	0
Sweden	557426	336	176	0	31	29	14	46	56	0	160	0	0	7	0	0	4	138	11	0	0	0	0	0	0
Switzerland	376228	360	242	0	79	29	12	63	59	0	118	0	0	18	0	0	3	94	3	0	0	0	0	0	0
Tuvalu	1015	7	3	0	1	1	0	0	1	0	4	0	0	2	0	0	0	2	1	0	0	0	0	0	0
																				Diarrhea mortality rate	Diarrhea mortality rate	Malaria mort rate	Malaria mort rate	AIDS mort rate	AIDS mort rate
																		Lowest third cutoff (inclusive)		175.651	175.651	91.6425	91.6425	28.1096	37.5218
																		Upper third cutoff (exclusive)		284.073	284.073	449.31	449.31	94.866	116.632

## Sheet: Pneumo
Source: Rudan et al. 2013. Epidemiology and etiology of childhood pneumonia in 2010: estimates of incidence, severe morbidity, mortality, underlying risk factors and causative pathogens for 192 countries. J Global Health
			New episodes (incidence)					New severe episodes (severe morbidity)					2011 Deaths (mortality)
Country	WHO Region	Population 0–4 years	All ALRI	SP	Hib	RSV	FLU	All ALRI	SP	Hib	RSV	FLU	All ALRI	SP	Hib	RSV, FLU*	2011 mortality rate (per 100,000 child-years (aged 0-4))
Somalia	EmroD	1667479	650669	45547	26027	187653	111069	74827	13693	4340	13469	5986	18089	5962	3846	N/A	1084.81
Mali	AfroD	2911668	932894	67350	15086	269047	159245	106745	20248	2516	14384	4426	23947	7893	2292	N/A	822.45
Sierra Leone	AfroD	969597	315676	22866	4286	91041	53886	36101	6874	715	4883	1503	7262	2393	591	N/A	748.971
Democratic Republic of the Congo	AfroE	11848026	3671614	263117	80589	1058894	626745	420631	79104	13438	56194	17291	86897	28641	10986	N/A	733.43
Chad	AfroD	2006165	678297	48155	19812	195621	115785	77827	14477	3304	10285	3164	14683	4840	2390	N/A	731.894
Guinea-Bissau	AfroD	240350	75199	5429	1216	21687	12836	8605	1632	203	1159	357	1592	525	152	N/A	662.367
Niger	AfroD	3084517	1127652	81210	20418	325215	192490	129082	24415	3405	17344	5337	19004	6264	2018	N/A	616.109
Burundi	AfroE	1184632	349477	25440	3373	100789	59656	39933	7648	562	5433	1672	7259	2393	428	N/A	612.764
Burkina Faso	AfroD	2955148	1047365	76085	11826	302060	178785	119719	22874	1972	16250	5000	17933	5911	1227	N/A	606.839
Angola	AfroD	3377576	856794	62241	9674	247099	146255	97936	18712	1613	13293	4090	20429	6733	1398	N/A	604.842
Central African Republic	AfroE	651222	195417	13981	4538	56358	33358	22394	4203	757	2986	919	3911	1289	520	N/A	600.563
Afghanistan	EmroD	5545968	2040302	146694	39565	588423	348280	233617	44102	6598	43379	19280	30913	10189	3494	N/A	557.396
Guinea	AfroD	1657883	546525	39262	10948	157618	93292	62586	11804	1826	8385	2580	7689	2534	895	N/A	463.784
Nigeria	AfroD	26568927	7339761	513783	293590	2116787	1252897	844072	154465	48956	109729	33763	121201	39948	25767	N/A	456.176
Cameroon	AfroD	3054802	790160	56858	14815	227882	134880	90462	17094	2470	12143	3736	13341	4397	1463	N/A	436.722
Sudan	EmroD	6391368	2061300	148754	34001	594479	351864	235876	44722	5670	43989	19550	26894	8864	3681	N/A	420.786
Benin	AfroD	1506408	424074	30705	5895	122303	72389	48501	9231	983	6558	2018	6281	2070	522	N/A	416.952
Mauritania	AfroD	513267	144982	10415	2904	41813	24748	16603	3131	484	2224	684	2099	692	244	N/A	408.949
Djibouti	EmroD	113169	24926	1808	306	7189	4255	2850	544	51	535	238	446	147	33	N/A	394.101
Togo	AfroD	862745	280487	20292	4082	80893	47879	32083	6101	681	4334	1333	3321	1095	288	N/A	384.934
Equatorial Guinea	AfroD	107207	16341	1144	654	4713	2789	1879	344	109	244	75	402	132	85	N/A	374.976
Yemen	EmroD	4057096	1150463	83436	14494	331793	196384	131540	25084	2417	24673	10966	15193	5008	1152	N/A	374.48
Côte d'Ivoire	AfroE	2969425	985611	71421	13060	284250	168244	112707	21472	2178	15253	4693	11003	3626	875	N/A	370.543
Gambia	AfroD	287078	79805	2667	802	23016	13623	8746	802	134	1338	412	987	171	56	N/A	343.809
Mozambique	AfroE	3876419	1155781	83373	19438	333327	197292	132266	25065	3241	17806	5479	13167	4340	1307	N/A	339.669
Sao Tome and Principe	AfroD	23490	5118	373	46	1476	874	585	112	8	80	25	79	26	4	N/A	336.313
Haiti	AmroD	1237203	345081	24156	13803	99521	58905	39684	7262	2302	19842	3968	4090	1348	870	N/A	330.584
Uganda	AfroE	6465275	1745727	126241	25969	503468	297996	199697	37953	4330	26961	8296	21181	6981	1876	N/A	327.612
Congo	AfroE	623244	168619	12244	1959	48630	28783	19275	3681	327	2615	805	2001	659	141	N/A	321.062
Ethiopia	AfroE	11931668	3367561	240540	82471	971205	574843	386005	72317	13752	51372	15807	37269	12284	5196	N/A	312.354
Comoros	AfroD	122296	38380	2769	645	11069	6552	4392	832	108	591	182	377	124	37	N/A	308.268
India	SearoD	127960004	35361230	2475286	1414449	10198179	6036162	4066541	744177	235859	894639	203327	388144	127932	82519	N/A	303.332
Pakistan	EmroD	21418111	6728235	487755	86960	1940423	1148510	769337	146640	14501	144236	64105	64853	21376	5039	N/A	302.795
Swaziland	AfroE	156715	28802	2091	344	8306	4916	3293	629	57	446	137	471	155	34	N/A	300.546
Eritrea	AfroE	861496	208035	15163	1802	59997	35512	23766	4559	301	3238	996	2419	797	129	N/A	280.791
Kenya	AfroE	6664323	1645189	119118	22871	474473	280834	188157	35812	3814	25440	7828	17064	5624	1419	N/A	256.05
Malawi	AfroE	2714859	658512	47877	7004	189915	112408	75261	14394	1168	10225	3146	6932	2285	448	N/A	255.336
Zambia	AfroE	2412190	576056	41709	8008	166135	98333	65882	12539	1335	8908	2741	6141	2024	511	N/A	254.582
Timor-Leste	SearoB	192839	67370	4716	2695	19429	11500	7748	1418	449	1704	387	489	161	104	N/A	253.579
Madagascar	AfroD	3305278	1051407	76189	13932	303226	179475	120231	22906	2323	16272	5007	8004	2638	637	N/A	242.158
Tajikistan	EuroB	870519	25144	1828	267	13638	7991	6672	1276	104	4114	837	2097	691	136	N/A	240.891
Liberia	AfroD	680701	212990	15195	5418	61426	36357	24419	4568	903	3245	999	1611	531	232	N/A	236.668
Myanmar	SearoD	3956305	1213300	84931	48532	349916	207110	139530	25534	8093	30697	6976	9129	3009	1941	N/A	230.746
Rwanda	AfroE	1830654	397910	13638	3991	114757	67923	43646	4100	666	6659	2049	4145	734	236	N/A	226.422
Senegal	AfroD	2081483	591373	42853	7836	170552	100947	67625	12883	1307	9152	2816	4612	1520	367	N/A	221.573
Lesotho	AfroE	274307	58335	4224	811	16824	9958	6672	1270	135	902	278	607	200	50	N/A	221.285
Ghana	AfroD	3532887	795448	57857	8199	229407	135783	90905	17394	1367	12357	3802	7808	2573	490	N/A	221.009
Tanzania, United Republic of	AfroE	8009544	2151379	156285	24291	620458	367240	245913	46986	4051	33378	10270	17467	5757	1195	N/A	218.077
Bhutan	SearoD	70891	12773	894	511	3684	2180	1469	269	85	323	73	152	50	32	N/A	214.414
Papua New Guinea	WproB	962437	166267	11905	3755	47951	28382	19051	3579	626	5476	3325	2038	672	264	N/A	211.754
Kiribati	WproB	9948	1625	118	18	469	277	186	35	3	54	33	19	6	1	N/A	190.993
Azerbaijan	EuroB	795163	23855	1670	954	12939	7581	6369	1166	369	3758	764	1448	477	308	N/A	182.101
Uzbekistan	EuroB	2737750	82133	5749	3285	44549	26102	21929	4013	1272	12938	2632	4970	1638	1057	N/A	181.536
Micronesia	WproB	13237	2620	118	50	756	447	292	35	8	91	55	23	5	2	N/A	173.755
Turkmenistan	EuroB	505844	14823	1062	325	8040	4711	3943	741	126	2391	486	824	271	104	N/A	162.896
Lao People's Democratic Republic	WproB	682861	212441	15325	3573	61268	36264	24312	4607	596	7049	4280	1076	355	107	N/A	157.572
Gabon	AfroD	185179	36186	2579	943	10436	6177	4149	775	157	551	170	291	96	43	N/A	157.145
Nepal	SearoD	3506023	832451	58272	33298	240079	142099	95732	17519	5552	21061	4787	5501	1813	1170	N/A	156.901
Bolivia	AmroD	1234922	137114	9915	2040	39544	23405	15685	2981	340	8145	1629	1909	629	169	N/A	154.585
Iraq	EmroD	5188175	893131	62519	35725	257579	152457	102710	18796	5957	18488	8217	7568	2494	1609	N/A	145.87
Zimbabwe	AfroD	1692247	349031	25271	4852	100661	59580	39918	7598	809	5397	1661	2461	811	205	N/A	145.428
Cambodia	WproB	1491690	373583	27150	4096	107741	63771	42699	8162	683	12489	7583	2101	693	140	N/A	140.847
Bangladesh	SearoD	14707333	4484527	326317	44752	1293338	765509	512461	98105	7462	117940	26805	18310	6035	1114	N/A	124.496
Mongolia	WproB	296799	60292	4389	582	17388	10292	6889	1320	97	2019	1226	332	109	20	N/A	111.86
Morocco	EmroD	3021924	385554	27959	3343	111194	65814	44029	8406	557	8316	3696	3103	1019	165	N/A	102.683
Korea, PDR of	SearoD	1704446	393494	27545	15740	113484	67169	45252	8281	2625	9955	2263	1744	575	371	N/A	102.321
South Africa	AfroE	5041132	705554	33436	14342	203482	120438	78749	10052	2392	11357	3494	5156	1218	583	N/A	102.279
Kyrgyzstan	EuroB	595111	17168	1250	166	9312	5456	4555	872	64	2812	572	599	197	35	N/A	100.653
Namibia	AfroE	286374	63796	4619	887	18399	10890	7296	1389	148	987	304	287	95	24	N/A	100.219
Bahamas	AmroB	25507	2514	182	23	725	429	287	55	4	151	30	25	8	1	N/A	98.0123
Nauru	WproB	1025	97	7	1	28	16	11	2	0	3	2	1	0	0	N/A	97.561
Guatemala	AmroD	2167408	481781	35042	4966	138946	82240	55058	10535	828	28785	5757	2012	663	126	N/A	92.8298
Marshall Islands	WproB	5400	934	59	10	269	159	106	18	2	32	19	5	2	0	N/A	92.5926
Indonesia	SearoB	21578876	3918360	274285	156734	1130055	668864	450611	82462	26135	99135	22531	19147	6311	4071	N/A	88.7303
Kazakhstan	EuroC	1640953	94676	6892	914	51352	30088	25117	4811	354	15510	3155	1408	464	83	N/A	85.8038
Philippines	WproB	11254421	2428448	170059	96399	700364	414536	279254	51127	16075	78227	47495	8974	2958	1896	N/A	79.7376
Cape Verde	AfroD	50634	9874	691	395	2848	1686	1136	208	66	148	45	39	13	8	N/A	77.0233
Moldova	EuroC	214693	12557	902	256	6811	3991	3339	629	99	2029	413	161	53	19	N/A	74.9908
Romania	EuroB	1079244	32377	2266	1295	17561	10290	8645	1582	501	5100	1037	807	266	172	N/A	74.7746
Nicaragua	AmroD	677569	141434	10304	1272	40790	24143	16159	3098	212	8464	1693	503	166	28	N/A	74.236
Solomon Islands	WproB	79962	19101	1381	290	5509	3261	2185	415	48	635	386	59	20	5	N/A	73.785
Algeria	AfroD	3446548	470713	34251	4697	135754	80351	53790	10297	783	7315	2251	2440	804	148	N/A	70.7955
Botswana	AfroE	225120	47818	3347	1913	13791	8162	5499	1006	319	715	220	159	52	34	N/A	70.629
Iran	EmroB	6149331	729564	51069	29183	210406	124537	83900	15354	4866	15102	6712	4168	1374	886	N/A	67.7797
Bulgaria	EuroB	373095	10245	470	122	5557	3256	2643	328	47	1763	359	219	50	15	N/A	58.6982
Dominican Republic	AmroB	1054063	121820	8813	1773	35133	20795	13934	2650	296	7239	1448	587	193	51	N/A	55.6893
Egypt	EmroD	9008118	680363	47625	27215	196217	116138	78242	14318	4538	14084	6259	4765	1570	1013	N/A	52.8967
China	WproB	81595595	6488544	454198	259542	1871296	1107594	746183	136551	43279	208931	126851	43089	14202	9161	N/A	52.808
Paraguay	AmroB	740282	139661	10141	1623	40278	23840	15965	3049	271	8330	1666	368	121	26	N/A	49.7108
Honduras	AmroB	966002	184407	13435	1658	53183	31478	21068	4039	277	11036	2207	478	157	26	N/A	49.4823
Vietnam	WproB	7185862	1728193	124101	35174	498411	295003	197920	37310	5865	57086	34660	3553	1171	420	N/A	49.4443
Ecuador	AmroD	1469919	163860	10901	1437	47257	27971	18596	3277	240	9934	1987	712	219	38	N/A	48.438
Jamaica	AmroB	246543	31065	2264	269	8959	5303	3549	681	45	1860	372	104	34	6	N/A	42.1833
Georgia	EuroB	256459	7488	539	143	4061	2380	1990	376	55	1212	247	108	36	12	N/A	42.112
Suriname	AmroB	47543	6578	477	85	1897	1123	752	143	14	392	78	20	7	2	N/A	42.0672
Trinidad and Tobago	AmroB	95484	9784	710	114	2822	1670	1118	214	19	584	117	38	13	3	N/A	39.7972
Panama	AmroB	345142	38834	2112	415	11200	6629	4354	635	69	2404	481	128	33	8	N/A	37.0862
Mexico	AmroB	11094854	1110027	40375	11872	320132	189482	122060	12138	1980	71108	14222	4069	759	248	N/A	36.6747
El Salvador	AmroB	616802	72388	3616	829	20877	12357	8079	1087	138	4515	903	221	54	15	N/A	35.83
Peru	AmroD	2909336	313170	12566	3545	90318	53458	34584	3778	591	19904	3981	1040	211	67	N/A	35.747
Seychelles	AfroD	5623	862	63	7	248	147	98	19	1	13	4	2	1	0	N/A	35.5682
Armenia	EuroB	226376	6661	475	167	3613	2117	1773	332	65	1070	218	80	26	11	N/A	35.3394
Turkey	EuroB	6412702	172393	6203	1724	93506	54786	43984	4330	667	30306	6164	2212	408	126	N/A	34.494
Colombia	AmroB	4497661	488486	31421	6092	140879	83385	55372	9446	1016	29585	5917	1530	459	113	N/A	34.0177
Fiji	WproB	89552	14426	1051	125	4161	2463	1648	316	21	484	294	30	10	2	N/A	33.5001
Jordan	EmroB	816013	87843	6400	790	25334	14995	10036	1924	132	1893	841	268	88	15	N/A	32.8426
Albania	EuroB	207681	6230	436	249	3379	1980	1664	304	96	981	200	66	22	14	N/A	31.7795
Venezuela	AmroB	2926202	308502	22291	4789	88972	52661	35295	6702	799	18310	3662	927	305	85	N/A	31.6793
Samoa	WproB	22338	3377	245	43	974	576	386	74	7	113	68	7	2	1	N/A	31.3367
Guyana	AmroB	64818	7186	523	72	2072	1227	821	157	12	429	86	19	6	1	N/A	29.3128
Tonga	WproB	13792	2223	162	19	641	379	254	49	3	75	45	4	1	0	N/A	29.0023
Argentina	AmroB	3385831	311588	22663	3212	89862	53188	35609	6814	536	18616	3723	952	314	60	N/A	28.1172
Barbados	AmroB	14562	1377	60	19	397	235	153	18	3	87	17	4	1	0	N/A	27.4688
Vanuatu	WproB	33152	8344	584	334	2406	1424	960	176	56	269	163	9	3	2	N/A	27.1477
Ukraine	EuroC	2376293	139669	9980	3376	75756	44387	37167	6966	1307	22460	4568	629	207	87	N/A	26.4698
Belize	AmroB	36599	4795	349	46	1383	819	548	105	8	287	57	9	3	1	N/A	24.5908
Tunisia	EmroB	868231	99837	6989	3993	28793	17042	11481	2101	666	2067	919	209	69	44	N/A	24.0719
Mauritius	AfroD	84433	13518	985	117	3899	2307	1544	296	20	210	65	20	7	1	N/A	23.6874
Maldives	SearoD	25984	4061	284	162	1171	693	467	85	27	103	23	6	2	1	N/A	23.0911
Syria	EmroB	2493561	280849	20309	4178	80997	47941	32127	6106	697	6006	2669	572	189	51	N/A	22.9391
Uruguay	AmroB	246446	17570	647	188	5067	2999	1933	194	31	1125	225	53	10	3	N/A	21.5057
Thailand	SearoB	4360687	648021	45361	25921	186889	110617	74522	13638	4322	16395	3726	903	298	192	N/A	20.7077
Brazil	AmroB	15156449	1497706	95518	14711	431938	255658	169535	28717	2453	91150	18230	3079	916	181	N/A	20.3148
Russia	EuroC	8117113	487027	34092	19481	264163	154777	130036	23797	7542	76721	15604	1618	533	344	N/A	19.9332
Latvia	EuroC	115275	6673	484	82	3619	2121	1771	338	32	1090	222	19	6	1	N/A	16.4823
Sri Lanka	SearoB	1892699	433688	31610	3757	125076	74030	49545	9503	626	11425	2597	298	98	16	N/A	15.7447
Lebanon	EmroB	321684	35518	2569	517	10243	6063	4063	773	86	760	338	49	16	4	N/A	15.2323
Bosnia and Herzegovina	EuroB	164958	4784	346	67	2595	1520	1270	242	26	780	159	24	8	2	N/A	14.5492
na	EuroB	164958	4784	346	67	2595	1520	1270	242	26	780	159	24	8	2	N/A	14.5492
Kuwait	EmroB	281414	29357	994	284	8467	5011	3218	299	47	681	303	38	7	2	N/A	13.5032
Slovakia	EuroA	275895	3688	123	34	2000	1172	938	86	13	652	133	35	6	2	N/A	12.686
Chile	AmroB	1219437	88722	6448	973	25588	15145	10141	1938	162	5296	1059	145	48	10	N/A	11.8907
Saudi Arabia	EmroB	3145187	337985	11445	3273	97475	57694	37052	3441	546	7842	3485	372	65	20	N/A	11.8276
Lithuania	EuroC	166177	9592	698	96	5203	3048	2545	487	37	1571	319	19	6	1	N/A	11.4336
Cuba	AmroA	569056	8208	598	79	4452	2609	2178	417	31	1140	228	63	21	4	N/A	11.071
Saint Vincent and the Grenadines	AmroB	9254	967	70	8	279	165	110	21	1	58	12	1	0	0	N/A	10.8061
New Zealand	WproA	311974	7036	264	90	3816	2236	1800	184	35	583	354	31	6	2	N/A	9.93673
Belarus	EuroC	514996	30900	2163	1236	16760	9820	8250	1510	479	4868	990	51	17	11	N/A	9.90299
Macedonia	EuroB	111863	3236	235	39	1755	1029	859	164	15	529	108	10	3	1	N/A	8.93951
Oman	EmroB	281883	32111	1074	300	9261	5481	3518	323	50	746	332	25	4	1	N/A	8.86893
Libya	EmroB	715540	80748	5883	726	23288	13784	9225	1769	121	1740	773	60	20	3	N/A	8.38528
Brunei	WproA	37385	899	65	9	488	286	239	46	3	70	42	3	1	0	N/A	8.02461
Malaysia	WproB	2828151	285716	20781	2945	82400	48772	32652	6248	491	9559	5804	199	66	12	N/A	7.0364
Costa Rica	AmroB	362979	37185	1272	425	10724	6348	4080	382	71	2389	478	24	4	2	N/A	6.61195
Poland	EuroA	1933388	27852	2030	241	15107	8851	7388	1417	93	4568	929	126	41	7	N/A	6.51706
Greece	EuroA	586137	8500	615	118	4610	2701	2257	430	46	1385	282	35	12	3	N/A	5.9713
Hungary	EuroA	490804	7071	515	61	3835	2247	1875	360	24	1160	236	27	9	1	N/A	5.50118
Bahrain	EmroB	93006	9763	327	91	2816	1667	1070	98	15	227	101	5	1	0	N/A	5.376
Serbia	EuroA	604144	8747	634	110	4744	2780	2322	443	43	1428	290	30	10	2	N/A	4.9657
Qatar	EmroB	90524	9669	331	97	2788	1650	1061	100	16	224	100	4	1	0	N/A	4.41872
UK	EuroA	3765820	50844	1913	560	27578	16158	13000	1335	217	8898	1810	165	32	10	N/A	4.38152
Japan	WproA	5430793	135770	9504	5431	73642	43148	36251	6634	2103	10150	6163	231	76	49	N/A	4.25352
Czech Republic	EuroA	547804	7892	575	68	4280	2508	2093	401	26	1294	263	23	7	1	N/A	4.19858
Singapore	WproA	230550	5764	403	231	3126	1832	1539	282	89	431	262	9	3	2	N/A	3.90371
USA	AmroA	21650217	313322	22733	3845	169946	99574	83169	15868	1489	43355	8671	799	263	59	N/A	3.69049
United Arab Emirates	EmroB	420630	46752	1660	517	13483	7981	5137	499	86	1079	480	14	3	1	N/A	3.32834
Australia	WproA	1457527	32776	1204	385	17778	10416	8374	841	149	2724	1654	38	7	3	N/A	2.60716
Estonia	EuroA	78229	1129	82	12	613	359	300	57	5	185	38	2	1	0	N/A	2.5566
South Korea	WproB	2371820	249811	17487	9992	72045	42643	28728	5257	1666	8044	4884	56	18	12	N/A	2.36106
Finland	EuroA	299477	4314	314	37	2340	1371	1144	219	14	708	144	7	2	0	N/A	2.33741
Croatia	EuroA	389100	5610	409	52	3043	1783	1488	285	20	919	187	8	2	0	N/A	2.05603
Slovenia	EuroA	99368	1433	104	14	777	455	380	73	5	235	48	2	1	0	N/A	2.01272
Spain	EuroA	2521375	36353	2647	339	19718	11553	9644	1848	131	5958	1212	50	16	3	N/A	1.98304
Germany	EuroA	3466740	49718	3450	516	26967	15800	13146	2408	200	8192	1666	67	21	4	N/A	1.93265
Netherlands	EuroA	934218	12528	435	126	6795	3981	3192	303	49	2208	449	18	3	1	N/A	1.92675
Sweden	EuroA	557426	7682	382	72	4167	2441	1989	266	28	1317	268	10	2	1	N/A	1.79396
Israel	EuroA	735243	10618	772	113	5759	3375	2818	539	44	1737	353	13	4	1	N/A	1.76812
Cyprus	EmroB	63553	7253	528	70	2092	1238	829	159	12	156	69	1	0	0	N/A	1.57349
France	EuroA	3974436	53589	2019	534	29067	17031	13698	1409	207	9391	1910	61	12	3	N/A	1.53481
Denmark	EuroA	326007	4413	168	55	2394	1402	1129	117	21	770	157	5	1	0	N/A	1.53371
Canada	AmroA	1884546	25275	866	271	13709	8032	6438	604	105	3774	755	27	5	2	N/A	1.43271
Austria	EuroA	386431	5604	406	78	3040	1781	1488	283	30	913	186	5	2	0	N/A	1.29389
Belgium	EuroA	616259	8882	647	80	4817	2823	2356	452	31	1456	296	7	2	0	N/A	1.13589
Ireland	EuroA	358318	5011	282	53	2718	1592	1307	197	21	847	172	4	1	0	N/A	1.11633
Italy	EuroA	2901653	41871	3047	418	22711	13307	11109	2127	162	6856	1395	30	10	2	N/A	1.03389
Norway	EuroA	303047	4085	150	45	2216	1298	1044	105	17	716	146	3	1	0	N/A	0.989945
Switzerland	EuroA	376228	5431	395	56	2946	1726	1441	276	22	889	181	3	1	0	N/A	0.797389
Portugal	EuroA	516604	7448	542	69	4040	2367	1976	379	27	1221	248	3	1	0	N/A	0.580716
Andorra	EuroA	4001	58	4	1	31	18	15	3	0	9	2	0	0	0	N/A	0
Antigua and Barbuda	AmroB	7756	686	50	6	198	117	78	15	1	41	8	0	0	0	N/A	0
Cook Islands	WproB	2096	210	15	2	61	36	24	5	0	7	4	0	0	0	N/A	0
Dominica	AmroB	5924	703	51	6	203	120	80	15	1	42	8	0	0	0	N/A	0
Grenada	AmroB	9687	1021	74	10	295	174	117	22	2	61	12	0	0	0	N/A	0
Iceland	EuroA	23511	339	25	3	184	108	90	17	1	56	11	0	0	0	N/A	0
Luxembourg	EuroA	28783	389	15	4	211	124	100	11	1	68	14	0	0	0	N/A	0
Malta	EuroA	19130	278	20	4	151	88	74	14	2	45	9	0	0	0	N/A	0
Monaco	EuroA	2001	29	2	0	16	9	8	1	0	5	1	0	0	0	N/A	0
Niue	WproB	152	15	1	0	4	3	2	0	0	1	0	0	0	0	N/A	0
Palau	WproB	2046	211	12	4	61	36	24	3	1	7	4	0	0	0	N/A	0
Saint Kitts and Nevis	AmroB	4582	441	32	4	127	75	50	10	1	26	5	0	0	0	N/A	0
Saint Lucia	AmroB	15115	1492	109	14	430	255	170	33	2	89	18	0	0	0	N/A	0
San Marino	EuroA	1401	20	1	0	11	6	5	1	0	3	1	0	0	0	N/A	0
Tuvalu	WproB	1015	126	9	2	36	22	14	3	0	4	3	0	0	0	N/A	0
		Lowest third cutoff (inclusive)											301.295				301.295
		Upper third cutoff (exclusive)											416.953				416.953

## Sheet: MalariaWHO
Country/area	2009	2010	Pop	MalMortRate
Afghanistan	32	22	31473161	0.0699008
Algeria	-	-	3.57112e+07	Unknown
Angola	10530	8114	1.9132e+07	42.4106
Argentina	-	0	41428321	0
Armenia	0	-	3.17584e+06	0
Azerbaijan	0	-	9287660	0
Bahamas	0	0	346653	0
Bangladesh	47	37	1.49716e+08	0.0247135
Belize	0	0	314375	0
Benin	1375	964	8.88176e+06	10.8537
Bhutan	4	2	730792	0.273676
Bolivia (Plurinational State of)	0	0	9993702	0
Botswana	6	8	2.01625e+06	0.396776
Brazil	85	74	197829510	0.0374059
Burkina Faso	7982	9024	1.64963e+07	54.7032
Burundi	1183	2677	8413188	31.8191
Cambodia	279	151	1.4197e+07	1.0636
Cameroon	4943	4536	19684948	23.043
Cape Verde	2	1	501764	0.199297
Central African Republic	667	526	4.42276e+06	11.893
Chad	221	-	1.12586e+07	1.96295
China	10	19	1359546556	0.00139752
Colombia	12	23	4.67967e+07	0.0491487
Comoros	-	53	737154	7.18981
Congo	116	-	4063173	2.85491
Costa Rica	1	0	4.7281e+06	0
Côte d'Ivoire	18156	1023	1.98178e+07	5.16204
Democratic People's Republic of Korea	-	-	#N/A	Unknown
Democratic Republic of the Congo	21168	23476	6.61484e+07	35.4899
Djibouti	0	0	891572	0
Dominican Republic	14	15	10068841	0.148974
Ecuador	0	0	1.46499e+07	0
Egypt	2	2	81674536	0.00244874
El Salvador	0	0	6.29385e+06	0
Equatorial Guinea	23	-	703422	3.26973
Eritrea	23	27	5.26787e+06	0.512541
Ethiopia	1121	1581	8.32663e+07	1.89873
French Guiana	1	0	232785	0
Gabon	197	182	1517479	11.9936
Gambia	240	151	1.73075e+06	8.72455
Georgia	0	-	4.49083e+06	0
Ghana	3378	3859	2.45123e+07	15.7431
Guatemala	0	0	14501571	0
Guinea	586	735	10020580	7.3349
Guinea-Bissau	369	-	1.52073e+06	24.2647
Guyana	11	15	759617	1.97468
Haiti	6	-	1.00428e+07	0.0597445
Honduras	1	2	7666309	0.0260882
India	1144	1023	1.23277e+09	0.0829838
Indonesia	900	432	241588521	0.178816
Iran (Islamic Republic of)	-	-	7.47053e+07	Unknown
Iraq	0	-	3.1809e+07	0
Jamaica	0	0	2794467	0
Kenya	-	26017	4.06688e+07	63.9729
Kyrgyzstan	0	-	5.38571e+06	0
Lao People's Democratic Republic	5	24	6.23363e+06	0.385008
Liberia	1706	1422	4005019	35.5054
Madagascar	348	122	2.08057e+07	0.586379
Malawi	8915	8206	1.49511e+07	54.8858
Malaysia	26	-	2.85595e+07	0.0910381
Mali	2331	3006	1.53951e+07	19.5257
Mauritania	91	211	3.46624e+06	6.08729
Mexico	0	0	114940276	0
Morocco	1	2	3.22069e+07	0.00620984
Mozambique	3747	3354	2.34829e+07	14.2827
Myanmar	972	788	4.83243e+07	1.63065
Namibia	68	63	2.29491e+06	2.7452
Nepal	8	6	3.00991e+07	0.0199341
Nicaragua	0	0	5842283	0
Niger	2159	3929	15533326	25.294
Nigeria	7522	4238	159021552	2.66505
Oman	2	0	2.79713e+06	0
Pakistan	-	-	1.74623e+08	Unknown
Panama	0	-	3.56061e+06	0
Papua New Guinea	604	616	6.87835e+06	8.95563
Paraguay	0	0	6517060	0
Peru	2	-	2.93955e+07	0.00680375
Philippines	24	30	93663635	0.0320295
Republic of Korea	0	-	4.91379e+07	0
Russian Federation	1	-	1.47103e+08	0.000679794
Rwanda	809	670	1.06599e+07	6.28524
Sao Tome and Principe	23	14	166400	8.41346
Saudi Arabia	0	0	27610126	0
Senegal	574	-	1.24497e+07	4.61054
Sierra Leone	1734	8188	5871303	139.458
Solomon Islands	53	-	539946	9.8158
Somalia	45	6	9358773	0.064111
South Africa	45	83	5.04197e+07	0.164618
Sri Lanka	-	-	2.11659e+07	Unknown
Sudan	1396	2076	4.3719e+07	4.74851
Suriname	0	1	530317	0.188566
Swaziland	13	8	1.19084e+06	0.671795
Syrian Arab Republic	1	0	20543518	0
Tajikistan	0	-	6.92514e+06	0
Tanzania, United Republic of	899	15867	45011759	35.2508
Thailand	70	80	70277411	0.113835
Timor-Leste	53	58	1.12729e+06	5.14507
Togo	1556	1507	6053456	24.8949
Turkey	1	-	7.33571e+07	0.00136319
Turkmenistan	0	-	5080356	0
Uganda	6296	8431	3.3532e+07	25.1432
Uzbekistan	0	-	27692459	0
Vanuatu	2	1	240720	0.41542
Venezuela (Bolivarian Republic of)	1	2	2.92671e+07	0.00683361
Viet Nam	26	21	88944515	0.0236102
Yemen	38	92	24125002	0.381347
Zambia	3862	4834	1.31351e+07	36.8022
Zimbabwe	108	255	12651442	2.01558
Lower tertile cutoff (inclusive)				5.14447
Upper tertile cutoff (exclusive)				20.7037

## Sheet: MalariaIHME
Country_code	Country	Year	TotMalariaDeaths	NoChildMalDeaths	TotPop	ChildhoodPop	TotMalMortRate	ChildMalMortRate	iso3	gbd_region
	Guinea-Bissau	2010	3613	2677	1518276	243402	237.967	1099.83	GNB	Sub-Saharan Africa, West
	Nigeria	2010	380632	266428	158503128	26648873	240.142	999.772	NGA	Sub-Saharan Africa, West
	Mali	2010	39273	28858	15409673	2951532	254.859	977.73	MLI	Sub-Saharan Africa, West
	Sierra Leone	2010	12332	8515	5877582	979643	209.814	869.194	SLE	Sub-Saharan Africa, West
	Burundi	2010	16256	10361	8407838	1209621	193.343	856.549	BDI	Sub-Saharan Africa, East
	Guinea	2010	19497	14207	10004282	1680575	194.887	845.365	GIN	Sub-Saharan Africa, West
	Burkina Faso	2010	40721	24655	16447146	2933580	247.587	840.441	BFA	Sub-Saharan Africa, West
	Somalia	2010	17314	13910	9441051	1777658	183.391	782.49	SOM	Sub-Saharan Africa, East
	Central African Republic	2010	8706	5072	4401502	651673	197.796	778.304	CAF	Sub-Saharan Africa, Central
	Niger	2010	30402	22984	15502532	3075096	196.11	747.424	NER	Sub-Saharan Africa, West
	Mozambique	2010	52180	27612	23366442	3852096	223.312	716.805	MOZ	Sub-Saharan Africa, East
	Liberia	2010	7625	4592	3972001	658580	191.969	697.258	LBR	Sub-Saharan Africa, West
	Democratic Republic of the Congo	2010	107540	69504	66491740	12373971	161.734	561.695	COD	Sub-Saharan Africa, Central
	Gambia	2010	2247	1593	1732427	291111	129.702	547.214	GMB	Sub-Saharan Africa, West
	Côte d'Ivoire	2010	31655	16303	19756780	2988405	160.223	545.542	CIV	Sub-Saharan Africa, West
	Benin	2010	14406	8250	8871419	1527935	162.387	539.944	BEN	Sub-Saharan Africa, West
	Togo	2010	8208	4449	6027677	862624	136.172	515.752	TGO	Sub-Saharan Africa, West
	Chad	2010	14503	9996	11298416	2077373	128.363	481.185	TCD	Sub-Saharan Africa, West
	Cameroon	2010	23173	12588	19661132	3117045	117.862	403.844	CMR	Sub-Saharan Africa, West
	Uganda	2010	41639	23126	33526223	6566815	124.198	352.165	UGA	Sub-Saharan Africa, East
	Zambia	2010	18063	8750	13173258	2496878	137.119	350.438	ZMB	Sub-Saharan Africa, East
	Tanzania	2010	44424	26605	44894221	8062539	98.9526	329.983	TZA	Sub-Saharan Africa, East
	Malawi	2010	13943	9105	14963149	2777167	93.1823	327.852	MWI	Sub-Saharan Africa, East
	Ghana	2010	22615	10575	24373549	3514613	92.785	300.887	GHA	Sub-Saharan Africa, West
	Congo	2010	4102	1869	4041553	621898	101.496	300.532	COG	Sub-Saharan Africa, Central
	Equatorial Guinea	2010	731	309	696732	103538	104.918	298.441	GNQ	Sub-Saharan Africa, Central
	Rwanda	2010	10953	4786	10680401	1887050	102.552	253.623	RWA	Sub-Saharan Africa, East
	Angola	2010	14506	7777	19133231	3428895	75.8157	226.808	AGO	Sub-Saharan Africa, Central
	Senegal	2010	10142	4084	12440753	2088508	81.5224	195.546	SEN	Sub-Saharan Africa, West
	Comoros	2010	432	234	737928	125474	58.5423	186.493	COM	Sub-Saharan Africa, East
	Ethiopia	2010	47500	22164	83070157	12052284	57.1806	183.899	ETH	Sub-Saharan Africa, East
	Kenya	2010	27157	12399	40637714	6789355	66.8271	182.624	KEN	Sub-Saharan Africa, East
	Eritrea	2010	2838	1444	5245043	852863	54.1082	169.312	ERI	Sub-Saharan Africa, East
	Sao Tome and Principe	2010	146	40	166385	24478	87.7483	163.412	STP	Sub-Saharan Africa, West
	Sudan	2010	17314	9550	43608862	6448289	39.7029	148.101	SDN	Sub-Saharan Africa, East
	Gabon	2010	1344	272	1506179	185895	89.2324	146.319	GAB	Sub-Saharan Africa, Central
	Mauritania	2010	1487	757	3471283	524777	42.8372	144.252	MRT	Sub-Saharan Africa, West
	Timor-Leste	2010	302	115	1127684	196168	26.7806	58.6232	TLS	Asia, Southeast
	Madagascar	2010	16151	1919	20705146	3296605	78.0048	58.2114	MDG	Sub-Saharan Africa, East
	Yemen	2010	5595	2304	24064622	4069204	23.2499	56.6204	YEM	North Africa / Middle East
	Afghanistan	2010	2862	2273	31819849	5954074	8.99439	38.1755	AFG	Asia, South
	Zimbabwe	2010	6047	631	12614746	1735539	47.936	36.3576	ZWE	Sub-Saharan Africa, Southern
	Myanmar	2010	21987	1228	47996384	3989677	45.8097	30.7794	MMR	Asia, Southeast
	Swaziland	2010	288	46	1186407	157066	24.275	29.2871	SWZ	Sub-Saharan Africa, Southern
	Djibouti	2010	172	34	892915	117368	19.2628	28.9687	DJI	Sub-Saharan Africa, East
	Papua New Guinea	2010	1712	229	6851622	955793	24.9868	23.9592	PNG	Oceania
	Laos	2010	627	155	6190072	672039	10.1291	23.0641	LAO	Asia, Southeast
	Namibia	2010	458	65	2279777	282862	20.0897	22.9794	NAM	Sub-Saharan Africa, Southern
	Cambodia	2010	1786	300	14159603	1513038	12.6133	19.8277	KHM	Asia, Southeast
	Botswana	2010	286	28	2005074	223249	14.2638	12.542	BWA	Sub-Saharan Africa, Southern
	Solomon Islands	2010	54	7	539152	80966	10.0157	8.6456	SLB	Oceania
	Indonesia	2010	10916	1723	239789124	21497063	4.55233	8.01505	IDN	Asia, Southeast
	Haiti	2010	750	93	9990243	1234199	7.50732	7.53525	HTI	Caribbean
	Bangladesh	2010	3363	702	148766716	14781918	2.26059	4.74905	BGD	Asia, South
	India	2010	46962	4825	1224316690	127681850	3.83577	3.77892	IND	Asia, South
	Pakistan	2010	4241	580	173624522	21449250	2.44263	2.70406	PAK	Asia, South
	Nepal	2010	706	72	29958180	3504839	2.35662	2.0543	NPL	Asia, South
	Bhutan	2010	1	1	725364	70315	0.137862	1.42217	BTN	Asia, South
	Bolivia	2010	21	6	9937600	1242673	0.211319	0.48283	BOL	Latin America, Andean
	Tajikistan	2010	3	3	6902168	894050	0.0434646	0.335552	TJK	Asia, Central
	Vietnam	2010	1101	23	87847105	7184522	1.25331	0.320133	VNM	Asia, Southeast
	Thailand	2010	319	13	69050889	4289342	0.461978	0.303077	THA	Asia, Southeast
	Nicaragua	2010	3	2	5780346	669752	0.0519	0.298618	NIC	Latin America, Central
	Guatemala	2010	29	6	14404942	2183421	0.20132	0.274798	GTM	Latin America, Central
	Colombia	2010	48	11	46274220	4477040	0.103729	0.245698	COL	Latin America, Central
	South Africa	2010	597	12	50215867	5124182	1.18887	0.234184	ZAF	Sub-Saharan Africa, Southern
	Philippines	2010	255	20	93355897	11349520	0.273148	0.176219	PHL	Asia, Southeast
	Ecuador	2010	4	2	14464629	1469809	0.0276537	0.136072	ECU	Latin America, Andean
	Brazil	2010	109	15	195194440	15404419	0.0558418	0.0973747	BRA	Latin America, Tropical
	Sri Lanka	2010	17	1	20849356	1882106	0.0815373	0.053132	LKA	Asia, Southeast
	Saudi Arabia	2010	1	1	27097950	2795051	0.00369032	0.0357775	SAU	North Africa / Middle East
	Venezuela	2010	12	1	28977428	2923773	0.0414115	0.0342024	VEN	Latin America, Central
	Peru	2010	1	1	29092245	2925069	0.00343734	0.0341872	PER	Latin America, Andean
	China	2010	49	2	1341563517	81823955	0.00365245	0.00244427	CHN	Asia, East
	Guyana	2010	7	0	757291	67616	0.924347	0	GUY	Caribbean
	Malaysia	2010	12	0	28411615	2838749	0.0422362	0	MYS	Asia, Southeast
	Honduras	2010	1	0	7612160	977638	0.0131369	0	HND	Latin America, Central
	Dominican Republic	2010	1	0	9925836	1052579	0.0100747	0	DOM	Caribbean
	Argentina	2010	0	0	40412923	3386378	0	0	ARG	Latin America, Southern
	Azerbaijan	2010	0	0	9211410	818790	0	0	AZE	Asia, Central
	Belize	2010	0	0	311644	36616	0	0	BLZ	Caribbean
	Costa Rica	2010	0	0	4660615	364707	0	0	CRI	Latin America, Central
	El Salvador	2010	0	0	6193329	617138	0	0	SLV	Latin America, Central
	Georgia	2010	0	0	4354194	258409	0	0	GEO	Asia, Central
	Iran	2010	0	0	73941714	6117415	0	0	IRN	North Africa / Middle East
	Iraq	2010	0	0	31668627	5185211	0	0	IRQ	North Africa / Middle East
	Korea, North	2010	0	0	24356055	1714272	0	0	PRK	Asia, East
	Korea, South	2010	0	0	48149724	2337960	0	0	KOR	Asia Pacific, High Income
	Kyrgyzstan	2010	0	0	5323956	584844	0	0	KGZ	Asia, Central
	Mexico	2010	0	0	113410882	11082689	0	0	MEX	Latin America, Central
	Panama	2010	0	0	3516687	345009	0	0	PAN	Latin America, Central
	Paraguay	2010	0	0	6464758	750492	0	0	PRY	Latin America, Tropical
	Suriname	2010	0	0	524098	47005	0	0	SUR	Caribbean
	Turkey	2010	0	0	72645804	6306181	0	0	TUR	North Africa / Middle East
	Uzbekistan	2010	0	0	27465825	2758873	0	0	UZB	Asia, Central
	Vanuatu	2010	0	0	239482	32983	0	0	VUT	Oceania
Lower tertile cutoff (inclusive)							61.2904	165.369
Upper tertile cutoff (exclusive)							134.027	504.289

[truncated: 7 more sheets: TB_HIV, Measles, DTP3, Polio3, PCV3, Hib, VacIntro]
