# Supplementary material for: Prioritizing Countries for Interventions to Reduce Child Mortality: Tools for Maximizing the Impact of Mass Drug Administration of Azithromycin
Source: PLoS One. 2014 May 16;9(5):e96658. doi: 10.1371/journal.pone.0096658 (PMC4023929; doi:10.1371/journal.pone.0096658)
Supplement: Table S3 — The Feasibility Index summarizes the practical implications of conducting a mass distribution campaign. (XLSX) [file pone.0096658.s004.xlsx]

## Sheet: Feas_index
Table S3: The Feasibility Index summarizes the practical implications of conducting a mass distribution campaign
Country	Economic Stability	ES weighted score	Violent conflict	VC score	Corruption	C score	Health Expenditure	HE score	Number MDA platforms	NMP score	Composite Feasibility Score
Afghanistan	D	1	3.44	1	8	1	3.34	1	1	2	1.2
Angola	C	2	2.148	3	23	1	6.14	1	1	2	2.1
Benin	C	2	2.156	3	36	2	10.52	2	4	3	2.6
Burkina Faso	C	2	2.064	3	38	2	12.84	2	4	3	2.6
Burundi	D	1	2.593	2	21	1	8.14	1	2	2	1.6
Cameroon	C	2	2.191	3	25	1	8.53	1	4	3	2.3
Central African Republic	D	1	3.031	1	25	1	12.35	2	3	3	1.5
Chad	D	1	2.493	2	19	1	3.27	1	1	2	1.6
Democratic Republic of the Congo	D	1	3.085	1	22	1	10.79	2	1	2	1.3
Equatorial Guinea	D	1	2.072	3	19	1	6.96	1	1	2	2
Guinea	D	1	2.272	3	24	1	6.77	1	3	3	2.2
Guinea-Bissau	D	1	2.431	2	19	1	7.79	1	3	3	1.8
Lao People's Democratic Republic	D	1	1.724	3	26	1	6.09	1	3	3	2.2
Malawi	D	1	1.984	3	37	2	18.52	3	4	3	2.6
Mali	D	1	2.346	3	28	1	12.25	2	4	3	2.3
Mozambique	C	2	1.91	3	30	1	7.75	1	4	3	2.3
Myanmar	D	1	2.528	2	21	1	1.3	1	2	2	1.6
Niger	D	1	2.362	3	34	2	11.08	2	4	3	2.5
Nigeria	D	1	2.693	1	25	1	7.51	1	4	3	1.4
Pakistan	D	1	3.106	1	28	1	3.58	1	0	1	1
Papua New Guinea	C	2	2.126	3	25	1	12.75	2	3	3	2.4
Sierra Leone	D	1	1.904	3	30	1	11.69	2	3	3	2.3
Somalia	D	1	3.394	1	8	1	No data	1.25	2	2	1.225
Togo	D	1	1.954	3	29	1	15.38	3	3	3	2.4
Zambia	C	2	1.832	3	38	2	15.98	3	2	2	2.5
Economic Stability: Euler Hermes Country Risk Rating as of December 16, 2013 (AA-D)
Violent conflict: Score on the 2013 Global Peace Index (1 (most peacful) to 5 (least peaceful))
Corruption: Corruption Rating in 2013 (from 0 (very corrupt) to 100 (very clean))
Health Expenditure: Government expenditure on health as a percentage of total government expenditure 2010 (%)
Number of existing MDA platforms: Number of LF, STH, SCH, and IPTp (malaria) MDA programs in place in 2012
					Lower tertile cutoff (inclusive)						1.6
					Upper tertile cutoff (exclusive)						2.3

## Sheet: GPI
Country	ISO code	2013 GPI Score	2013 Rank	2012 GPI score	2012 GPI rank	2011 GPI score	2011 GPI rank	2010 GPI score	2010 GPI rank	2009 GPI score	2009 GPI rank	2008 GPI score	2008 GPI rank	2007 GPI score	2007 GPI rank
Iceland	IS	1.162	1	1.113	1	1.15	1	1.21	2	1.23	4	1.18	1
Denmark	DK	1.207	2	1.239	2	1.29	4	1.34	7	1.22	2	1.33	2	1.38	3
New Zealand	NZ	1.237	3	1.239	2	1.28	2	1.19	1	1.2	1	1.35	4	1.36	2
Austria	AT	1.25	4	1.328	6	1.34	6	1.29	4	1.25	5	1.45	10	1.48	10
Switzerland	CH	1.272	5	1.349	10	1.42	16	1.42	18	1.39	18	1.46	12	1.53	14
Japan	JP	1.293	6	1.326	5	1.29	3	1.25	3	1.27	7	1.36	5	1.41	5
Finland	FI	1.297	7	1.348	9	1.35	7	1.35	9	1.32	9	1.43	8	1.45	6
Canada	CA	1.306	8	1.317	4	1.35	8	1.39	14	1.31	8	1.45	11	1.48	8
Sweden	SE	1.319	9	1.419	14	1.4	13	1.35	10	1.27	6	1.47	13	1.48	7
Belgium	BE	1.339	10	1.376	11	1.41	14	1.4	17	1.36	15	1.49	15	1.5	11
Norway	NO	1.359	11	1.48	18	1.36	9	1.32	5	1.22	2	1.34	3	1.36	1
Ireland	IE	1.37	12	1.328	6	1.37	11	1.34	6	1.33	12	1.41	6	1.4	4
Slovenia	SI	1.374	13	1.33	8	1.36	10	1.36	11	1.32	10	1.49	16	1.54	15
Czech Republic	CZ	1.404	14	1.396	13	1.32	5	1.36	12	1.33	11	1.5	17	1.52	13
Germany	DE	1.431	15	1.424	15	1.42	15	1.4	16	1.39	16	1.48	14	1.52	12
Australia	AU	1.438	16	1.494	22	1.46	18	1.47	19	1.48	19	1.65	27	1.66	25
Singapore	SG	1.438	16	1.521	23	1.59	24	1.62	30	1.53	23	1.67	29	1.69	29
Portugal	PT	1.467	18	1.47	16	1.45	17	1.37	13	1.35	14	1.41	7	1.48	9
Qatar	QA	1.48	19	1.395	12	1.4	12	1.39	15	1.39	17	1.69	33	1.7	30
Bhutan	BT	1.487	20	1.481	19	1.69	34	1.67	36	1.67	40	1.62	26	1.61	19
Mauritius	MU	1.497	21	1.487	21
Netherlands	NL	1.508	22	1.606	28	1.63	25	1.61	27	1.53	22	1.61	22	1.62	20
Hungary	HU	1.52	23	1.476	17	1.5	20	1.5	20	1.58	27	1.58	18	1.58	18
Uruguay	UY	1.528	24	1.628	33	1.52	21	1.57	24	1.56	25	1.61	21	1.66	24
Poland	PL	1.53	25	1.524	24	1.54	22	1.62	29	1.6	32	1.69	31	1.68	27
Taiwan	TW	1.538	26	1.602	27	1.64	27	1.66	35	1.65	37	1.78	44	1.73	36
Spain	ES	1.563	27	1.548	25	1.64	28	1.59	25	1.58	28	1.68	30	1.63	21
Croatia	HR	1.571	28	1.648	35	1.7	37	1.71	41	1.74	49	1.93	60	2.03	67
Malaysia	MY	1.574	29	1.485	20	1.47	19	1.54	22	1.56	26	1.72	38	1.74	37
Romania	RO	1.584	30	1.627	32	1.74	40	1.75	45	1.59	31	1.61	24	1.68	26
Chile	CL	1.589	31	1.616	30	1.71	38	1.62	28	1.48	20	1.58	19	1.57	16
Botswana	BW	1.598	32	1.621	31	1.69	35	1.64	33	1.64	34	1.79	46	1.79	42
Slovakia	SK	1.622	33	1.59	26	1.58	23	1.54	21	1.54	24	1.58	20	1.57	17
Bulgaria	BG	1.663	34	1.699	39	1.85	53	1.78	50	1.77	56	1.9	57	1.94	54
Italy	IT	1.663	34	1.69	38	1.77	45	1.7	40	1.65	36	1.65	28	1.72	33
United Arab Emirates	AE	1.679	36	1.785	46	1.69	33	1.74	44	1.67	41	1.74	42	1.75	38
Kuwait	KW	1.705	37	1.792	47	1.67	29	1.69	39	1.68	42	1.79	45	1.82	46
Estonia	EE	1.71	38	1.715	41	1.8	47	1.75	46	1.66	38	1.7	35	1.68	28
Lao People's Democratic Republic	LA	1.724	39	1.662	37	1.69	32	1.66	34	1.7	45	1.81	51
Costa Rica	CR	1.755	40	1.659	36	1.68	31	1.59	26	1.58	29	1.7	34	1.7	31
Latvia	LV	1.772	41	1.774	45	1.79	46	1.83	54	1.77	54	1.72	39	1.85	47
Vietnam	VN	1.772	41	1.641	34	1.67	30	1.69	38	1.66	39	1.72	37	1.73	35
Lithuania	LT	1.784	43	1.741	43	1.76	43	1.71	42	1.69	43	1.72	41	1.79	43
United Kingdom	GB	1.787	44	1.609	29	1.63	26	1.63	31	1.65	35	1.8	49	1.9	49
Oman	OM	1.806	45	1.887	59	1.74	41	1.56	23	1.52	21	1.61	25	1.64	22
Namibia	NA	1.807	46	1.804	49	1.85	54	1.86	59	1.84	65	2.04	77	2	64
Korea, South	KR	1.822	47	1.734	42	1.83	50	1.72	43	1.63	33	1.69	32	1.72	32
Zambia	ZM	1.832	48	1.83	51	1.83	52	1.81	51	1.78	58	1.86	53	1.93	53
Cyprus	CY	1.84	49	1.957	73	2.01	71	2.01	76	1.74	48	1.85	52	1.92	51
Lesotho	LS	1.84	49	1.864	53
Jordan	JO	1.858	52	1.905	62	1.92	64	1.95	68	1.83	64	1.97	65	2	63
France	FR	1.863	53	1.71	40	1.7	36	1.64	32	1.58	30	1.71	36	1.73	34
Indonesia	ID	1.879	54	1.913	63	1.98	68	1.95	67	1.85	67	1.98	68	2.11	78
Tanzania	TZ	1.887	55	1.873	55	1.86	56	1.83	55	1.8	59	1.92	58	1.97	57
Panama	PA	1.893	56	1.899	61	1.81	49	1.88	61	1.8	59	1.8	48	1.8	45
Morocco	MA	1.897	57	1.867	54	1.89	58	1.86	58	1.81	63	1.95	63	1.89	48
Ghana	GH	1.899	58	1.807	50	1.75	42	1.78	48	1.76	52	1.72	40	1.77	40
Sierra Leone	SL	1.904	59	1.855	52	1.9	61	1.82	53
Argentina	AR	1.907	60	1.763	44	1.85	55	1.96	71	1.85	66	1.89	56	1.92	52
Mozambique	MZ	1.91	61	1.796	48	1.81	48	1.78	47	1.77	53	1.8	50	1.91	50
Serbia	RS	1.912	62	1.92	64	2.07	84	2.07	90	1.95	78	2.11	85	2.18	84
Djibouti	DJ	1.917	63	1.881	56
Mongolia	MN	1.921	64	1.884	58	1.88	57	2.1	92	2.04	89	2.16	88
Cuba	CU	1.922	65	1.951	70	1.96	67	1.96	72	1.86	68	1.95	62	1.97	59
Nicaragua	NI	1.931	66	2.006	81	2.02	72	1.92	64	1.8	61	1.92	59	2.02	66
Togo	TG	1.954	67
Greece	GR	1.957	68	1.976	77	1.95	65	1.89	62	1.78	57	1.87	54	1.79	44
Albania	AL	1.961	69	1.927	66	1.91	63	1.93	65	1.93	76	2.04	79
Guyana	GY	1.962	70	1.937	69	2.11	88	2.09	91	2.1	97
Bosnia and Herzegovina	BA	1.967	71	1.923	65	1.89	60	1.87	60	1.76	50	1.97	66	2.09	75
Montenegro	ME	1.976	73	2.006	81	2.11	89	2.06	88	2.05	91
Malawi	MW	1.984	74	1.894	60	1.74	39	1.81	52	1.71	47	2.02	73	2.04	68
Moldova	MD	1.984	74	1.927	66	1.89	59	1.94	66	1.92	75	2.09	83	2.06	72
Gabon	GA	1.995	76	1.972	75	2.06	81	1.98	74	1.76	51	1.88	55	1.95	56
Tunisia	TN	2.005	77	1.955	72	1.76	44	1.68	37	1.7	44	1.8	47	1.76	39
Kazakhstan	KZ	2.031	78	2.151	105	2.14	93	2.11	95	2.02	84	2.02	72	1.99	61
Macedonia	MK	2.044	79	1.935	68	2.05	78	2.05	84	2.04	88	2.12	87	2.17	82
Liberia	LR	2.048	80	2.131	101	2.16	97	2.15	99
Brazil	BR	2.051	81	2.017	83	2.04	74	2.05	83	2.02	85	2.17	90	2.17	83
Nepal	NP	2.058	82	2.001	80	2.15	95	2.04	82	1.94	77
Ecuador	EC	2.059	83	2.028	85	2.12	90	2.18	101	2.21	109	2.27	100	2.22	87
Paraguay	PY	2.06	84	1.973	76	1.95	66	2.02	78	1.92	73	2	70	1.95	55
Senegal	SN	2.061	85	1.994	78	2.05	77	2.03	79	1.98	80	2.01	71	2.02	65
Bolivia	BO	2.062	86	2.021	84	2.04	76	2.04	81	1.99	81	2.04	78	2.05	69
Burkina Faso	BF	2.064	87	1.881	56	1.83	51	1.85	57	1.91	71	2.06	81
Swaziland	SZ	2.069	88	2.028	85	2	70	1.97	73
Equatorial Guinea	GQ	2.072	89	2.039	87	2.04	75	1.95	69	1.8	61	1.96	64	2.06	71
Madagascar	MG	2.074	90	2.124	99	2.24	105	2.02	77	1.91	72	1.77	43	1.77	41
Trinidad and Tobago	TT	2.074	90	2.082	94	2.05	79	2.11	94	2.04	87	2.23	98	2.29	94
Haiti	HT	2.075	92	2.179	107	2.29	113	2.27	114	2.33	116	2.36	109
Gambia	GM	2.091	93	1.961	74	1.91	62
Dominican Republic	DO	2.103	94	2.068	90	2.12	91	2.1	93	1.89	70	2.07	82	2.07	74
Bahrain	BH	2.109	95	2.247	118	2.4	123	1.96	70	1.88	69	2.02	74	2	62
Belarus	BY	2.117	96	2.208	109	2.28	112	2.2	105	2.1	98	2.19	94
Saudi Arabia	SA	2.119	97	2.178	106	2.19	101	2.22	108	2.17	104	2.36	108	2.25	90
Armenia	AM	2.123	98	2.238	115	2.26	109	2.27	113
Papua New Guinea	PG	2.126	99	2.076	93	2.14	94	2.11	95	2.06	93	2.22	95	2.22	88
United States	US	2.126	99	2.058	88	2.06	82	2.06	85	2.01	83	2.23	97	2.32	96
China	CN	2.142	101	2.061	89	2.05	80	2.03	80	1.92	74	1.98	67	1.98	60
Angola	AO	2.148	102	2.105	95	2.11	87	2.06	86	2.1	100	2.36	110	2.59	112
Turkmenistan	TM	2.154	103	2.242	117	2.25	108	2.29	117	2.11	101	2.3	102
Benin	BJ	2.156	104	2.231	114
Bangladesh	BD	2.159	105	2.071	91	2.07	83	2.06	87	2.04	90	2.12	86	2.22	86
Uganda	UG	2.18	106	2.121	98	2.16	96	2.16	100	2.14	103	2.39	114	2.49	104
Congo	CG	2.183	107	2.148	104	2.16	98	2.19	102	2.2	106	2.42	117
Cameroon	CM	2.191	108	2.113	97	2.1	86	2.21	106	2.07	95	2.18	92	2.09	76
Guatemala	GT	2.221	109	2.287	124	2.4	125	2.26	112	2.22	111	2.33	103	2.28	93
Sri Lanka	LK	2.23	110	2.145	103	2.41	126	2.62	133	2.48	125	2.58	125	2.57	111
Ukraine	UA	2.238	111	1.953	71	1.99	69	2.12	97	2.01	82	2.1	84	2.15	80
El Salvador	SV	2.24	112	2.22	111	2.22	102	2.2	103	2.07	94	2.16	89	2.24	89
Egypt	EG	2.258	113	2.22	111	2.02	73	1.78	49	1.77	54	1.99	69	2.07	73
Peru	PE	2.258	113	1.995	79	2.08	85	2.07	89	1.97	79	2.05	80	2.06	70
Cambodia	KH	2.263	115	2.207	108	2.3	115	2.25	111	2.18	105	2.18	91	2.2	85
Guinea	GN	2.272	116	2.073	92	2.13	92
Jamaica	JM	2.274	117	2.222	113	2.24	106	2.14	98	2.11	102	2.23	96	2.16	81
Tajikistan	TJ	2.282	118	2.124	99	2.22	103
Algeria	DZ	2.284	119	2.255	121	2.42	129	2.28	116	2.21	110	2.38	112	2.5	107
Eritrea	ER	2.288	120	2.264	122	2.23	104
South Africa	ZA	2.292	121	2.321	127	2.35	118	2.38	121	2.44	123	2.41	116	2.4	99
Mauritania	MR	2.326	122	2.301	125	2.43	130	2.39	123	2.48	124	2.43	120
Honduras	HN	2.332	123	2.339	129	2.33	117	2.39	125	2.26	112	2.34	104	2.39	98
Uzbekistan	UZ	2.333	124	2.219	110	2.26	109	2.24	110	2.2	106	2.38	111	2.54	110
Mali	ML	2.346	125	2.132	102	2.19	100	2.24	109	2.09	96	2.24	99
Azerbaijan	AZ	2.35	126	2.36	132	2.38	122	2.37	119	2.33	115	2.29	101	2.45	101
Niger	NE	2.362	127	2.241	116	2.36	119
Venezuela	VE	2.37	128	2.278	123	2.4	124	2.39	122	2.38	120	2.5	123	2.45	102
Philippines	PH	2.374	129	2.415	133	2.57	136	2.57	130	2.33	114	2.38	113	2.43	100
Thailand	TH	2.378	130	2.303	126	2.25	107	2.39	124	2.35	118	2.42	118	2.49	105
Kyrgyzstan	KG	2.391	131	2.359	131	2.3	114
Guinea-Bissau	GN	2.431	132	2.105	95
Mexico	MX	2.434	133	2.445	135	2.36	121	2.22	107	2.21	108	2.19	93	2.12	79
Turkey	TR	2.437	134	2.344	130	2.41	127	2.42	126	2.39	121	2.4	115	2.27	92
Rwanda	RW	2.444	135	2.25	119	2.19	99	2.01	75	2.03	86	2.03	76
Kenya	KE	2.466	136	2.252	120	2.28	111	2.37	120	2.27	113	2.43	119	2.26	91
Iran	IR	2.473	137	2.324	128	2.36	119	2.2	104	2.1	99	2.34	105	2.32	97
Chad	TD	2.493	138	2.671	145	2.74	141	2.96	141	2.88	138	3.01	135
Georgia	GE	2.511	139	2.541	141	2.56	134	2.97	142	2.74	134
Myanmar	MM	2.528	140	2.525	139	2.54	133	2.58	132	2.5	126	2.59	126	2.52	108
India	IN	2.57	141	2.549	142	2.57	135	2.52	128	2.42	122	2.35	107	2.53	109
Lebanon	LB	2.575	142	2.459	136	2.6	137	2.64	134	2.72	132	2.84	132	2.66	114
South Sudan	SS	2.576
Burundi	BI	2.593	144	2.524	138	2.53	132	2.58	131	2.53	127
Libya	LY	2.604	145	2.83	147	2.82	143	1.84	56	1.71	46	1.93	61	1.97	58
Ethiopia	ET	2.63	146	2.504	137	2.47	131	2.44	127	2.55	128	2.44	121	2.48	103
Colombia	CO	2.634	147	2.625	144	2.7	139	2.79	138	2.65	130	2.76	130	2.77	116
Nigeria	NG	2.693	148	2.801	146	2.74	142	2.76	137	2.6	129	2.72	129	2.9	117
Zimbabwe	ZW	2.696	149	2.538	140	2.72	140	2.68	135	2.74	135	2.51	124	2.49	106
Israel	IL	2.73	150	2.842	150	2.9	145	3.02	144	3.04	141	3.05	136	3.03	119
Cote d' Ivoire	CI	2.732	151	2.419	134	2.42	128	2.3	118	2.34	117	2.45	122	2.64	113
Yemen	YE	2.747	152	2.601	143	2.67	138	2.57	129	2.36	119	2.35	106	2.31	95
Central African Republic	CF	3.031	153	2.872	151	2.87	144	2.75	136	2.73	133	2.86	134
Korea, North	KP	3.044	154	2.932	152	3.09	149	2.86	139	2.72	131	2.85	133
Russia	RU	3.06	155	2.938	153	2.97	147	3.01	143	2.75	136	2.78	131	2.9	118
Democratic Republic of the Congo	CD	3.085	156	3.073	154	3.02	148	2.92	140	2.89	139	2.71	128
Pakistan	PK	3.106	157	2.833	149	2.91	146	3.05	145	2.86	137	2.69	127	2.7	115
Sudan	SD	3.242	158	3.193	156	3.22	151	3.13	146	2.92	140	3.19	138	3.18	120
Iraq	IQ	3.245	159	3.192	155	3.3	152	3.41	149	3.34	144	3.51	140	3.44	121
Syria	SY	3.393	160	2.83	147	2.32	116	2.27	115	2.05	92	2.03	75	2.11	77
Somalia	SO	3.394	161	3.392	158	3.38	153	3.39	148	3.26	142	3.29	139
Afghanistan	AF	3.44	162	3.252	157	3.21	150	3.25	147	3.28	143	3.13	137
Lower tertile cutoff (inclusive)		2.37533
Upper tertile cutoff (exclusive)		2.63001

## Sheet: EH-risk
Country	Code	2011 Country Grade	2011 Country Risk level	2013 Country Grade	2013 Country Risk level
Afghanistan	AF	D	High	D	High
Albania	AL	D	High	D	High
Algeria	DZ	C	Sensitive	C	Sensitive
American Samoa	AS	A	Low	A	Low
Andorra	AD	AA	Low	AA	Low
Angola	AO	C	Sensitive	C	Sensitive
Anguilla	AI	BB	Low	BB	Low
Antarctica	AQ	A	Low	AA	Low
Antigua & Barbuda	AG	C	Sensitive	C	High
Argentina	AR	D	High	D	High
Armenia	AM	D	High	D	High
Aruba	AW	B	Low	B	Low
Australia	AU	AA	Low	AA	Low
Austria	AT	AA	Low	AA	Low
Azerbaijan	AZ	C	Sensitive	C	Sensitive
Bahamas	BS	BB	Low	BB	Low
Bahrain	BH	B	Sensitive	B	Medium
Bangladesh	BD	D	High	D	High
Barbados	BB	C	Sensitive	C	High
Belarus	BY	D	High	D	High
Belgium	BE	AA	Low	AA	Medium
Belize	BZ	D	High	D	High
Benin	BJ	C	Sensitive	C	Sensitive
Bermuda	BM	A	Low	A	Low
BES Islands (Bonaire, St Eustatius, Saba)	BQ	AA	Low	AA	Low
Bhutan	BT	C	Sensitive	C	Sensitive
Bolivia	BO	D	High	D	High
Bosnia-Hercegovina	BA	D	High	D	High
Botswana	BW	B	Low	B	Low
Bouvet Island	BV	A	Low	AA	Low
Brazil	BR	BB	Low	BB	Low
British Indian Ocean Territory	IO	A	Low	AA	Low
British Virgin Islands	VG	A	Low	A	Low
Brunei	BN	BB	Low	BB	Low
Bulgaria	BG	B	Low	B	Medium
Burkina Faso	BF	C	Sensitive	C	Sensitive
Myanmar	MM	D	High	D	High
Burundi	BI	D	High	D	High
Cambodia	KH	D	High	D	High
Cameroon	CM	C	Sensitive	C	Sensitive
Canada	CA	AA	Low	AA	Low
Cape Verde Islands	CV	D	High	D	High
Cayman Islands	KY	A	Low	A	Low
Central African Republic	CF	D	High	D	High
Chad	TD	D	High	D	High
Chile	CL	A	Low	A	Low
China	CN	B	Low	B	Low
Christmas Island	CX	A	Low	A	Low
Cocos (Keeling) Islands	CC	A	Low	A	Low
Colombia	CO	BB	Low	BB	Low
Comoros	KM	D	High	D	High
Democratic Republic of the Congo	CD	D	High	D	High
Congo (People's Rep Of)	CG	D	High	D	High
Cook Islands	CK	C	Sensitive	C	Sensitive
Costa Rica	CR	B	Medium	BB	Low
Côte d'Ivoire	CI	D	High	D	High
Croatia	HR	B	Sensitiive	C	High
Cuba	CU	D	High	D	High
Curacao	CW	C	Sensitive	C	Sensitive
Cyprus	CY	AA	Sensitive	AA	High
Czech Republic	CZ	BB	Medium	BB	Medium
Denmark	DK	AA	Low	AA	Low
Djibouti	DJ	D	High	D	High
Dominica	DM	C	Sensitive	C	Sensitive
Dominican Republic	DO	C	Sensitive	C	Sensitive
Ecuador	EC	D	High	C	Sensitive
Egypt	EG	C	High	D	High
El Salvador	SV	B	Low	B	Low
Equatorial Guinea	GQ	D	High	D	High
Eritrea	ER	D	High	D	High
Estonia	EE	AA	Medium	AA	Low
Ethiopia	ET	D	High	D	High
Falkland Islands	FK	A	Low	A	Low
Faroe Islands	FO	A	Low	A	Low
Fiji	FJ	D	High	D	High
Finland	FI	AA	Low	AA	Low
France	FR	AA	Low	AA	Low
French Guiana	GF	AA	Low	AA	Low
French Polynesia	PF	BB	Low	BB	Low
French Southern Territory	TF	A	Low	AA	Low
Gabon	GA	C	Sensitive	C	Sensitive
Gambia	GM	D	High	D	High
Georgia	GE	D	High	D	High
Germany	DE	AA	Low	AA	Low
Ghana	GH	C	Sensitive	B	Low
Gibraltar	GI	A	Low	A	Low
Greece	GR	AA	High	AA	High
Greenland	GL	A	Low	A	Low
Grenada	GD	C	Sensitive	C	High
Guadeloupe	GP	AA	Low	AA	Low
Guam	GU	A	Low	A	Low
Guatemala	GT	B	Low	B	Low
Guinea	GN	D	High	D	High
Guinea-Bissau	GW	D	High	D	High
Guyana	GY	C	Sensitive	C	Sensitive
Haiti	HT	D	High	D	High
Heard and McDonald Islands	HM	A	Low	AA	Low
Honduras	HN	C	Sensitive	C	Sensitive
Hong Kong	HK	A	Low	A	Low
Hungary	HU	C	High	C	Sensitive
Iceland	IS	D	High	C	Sensitive
India	IN	B	Low	B	Medium
Indonesia	ID	C	Sensitive	C	Sensitive
Iran	IR	D	High	D	High
Iraq	IQ	D	High	D	High
Ireland	IE	AA	Sensitive	AA	Sensitive
Israel	IL	BB	Low	BB	Low
Italy	IT	AA	Sensitive	AA	Sensitive
Jamaica	JM	D	High	D	High
Japan	JP	AA	Low	AA	Low
Jordan	JO	B	Low	B	Medium
Kazakhstan	KZ	D	High	C	Sensitive
Kenya	KE	D	High	C	Sensitive
Kiribati	KI	C	Sensitive	C	Sensitive
Korea (North)	KP	D	High	D	High
Korea (South)	KR	BB	Low	BB	Low
Kuwait	KW	BB	Low	BB	Low
Kyrgyzstan	KG	D	High	D	High
Lao People's Democratic Republic	LA	D	High	D	High
Latvia	LV	C	High	BB	Low
Lebanon	LB	D	High	D	High
Lesotho	LS	C	Sensitive	C	Sensitive
Liberia	LR	D	High	D	High
Libya	LY	D	High	D	High
Liechtenstein	LI	AA	Low	AA	Low
Lithuania	LT	C	High	B	Medium
Luxembourg	LU	AA	Low	AA	Low
Macao	MO	A	Low	A	Low
Macedonia	MK	D	High	D	High
Madagascar	MG	D	High	D	High
Malawi	MW	D	High	D	High
Malaysia	MY	A	Low	A	Low
Maldives	MV	D	High	D	High
Mali	ML	D	High	D	High
Malta	MT	AA	Low	AA	Medium
Marshall Islands	MH	D	High	D	High
Martinique	MQ	AA	Low	AA	Low
Mauritania	MR	D	High	D	High
Mauritius	MU	BB	Low	BB	Low
Mayotte	YT	A	Low	A	Low
Mexico	MX	BB	Low	BB	Low
Micronesia	FM	C	Sensitive	C	Sensitive
Moldova	MD	D	High	D	High
Monaco	MC	AA	Low	AA	Low
Mongolia	MN	D	High	D	High
Montenegro	ME	D	High	D	High
Montserrat	MS	BB	Low	BB	Low
Morocco	MA	B	Low	B	Low
Mozambique	MZ	C	Sensitive	C	Sensitive
Namibia	NA	B	Low	B	Low
Nauru	NR	D	High	D	High
Nepal	NP	D	High	D	High
Netherlands	NL	AA	Low	AA	Medium
New Caledonia	NC	A	Low	A	Low
New Zealand	NZ	AA	Low	AA	Low
Nicaragua	NI	D	High	D	High
Nigeria	NG	D	High	D	High
Niger	NE	D	High	D	High
Niue	NU	B	Low	B	Medium
Norfolk Island	NF	A	Low	A	Low
Northern Mariana Islands	MP	A	Low	A	Low
Norway	NO	AA	Low	AA	Low
Oman	OM	BB	Low	BB	Low
Pakistan	PK	D	High	D	High
Palau	PW	C	Sensitive	C	Sensitive
Panama	PA	B	Low	BB	Low
Papua New Guinea	PG	C	Sensitive	C	Sensitive
Paraguay	PY	C	Sensitive	C	Sensitive
Peru	PE	BB	Low	BB	Low
Philippines	PH	C	Sensitive	C	Sensitive
Pitcairn Islands	PN	A	Low	A	Low
Poland	PL	BB	Low	BB	Low
Portugal	PT	AA	Sensitive	AA	Sensitive
Puerto Rico	PR	AA	Low	AA	Low
Qatar	QA	BB	Low	BB	Low
Reunion	RE	AA	Low	AA	Low
Romania	RO	C	High	C	Sensitive
Russia	RU	C	Sensitive	B	Medium
Rwanda	RW	D	High	D	High
South Georgia/Sandwich Islands	GS	A	Low	AA	Low
Samoa	WS	C	Sensitive	C	Sensitive
San Marino	SM	AA	Low	AA	Low
Sao Tome and Principe	ST	C	Sensitive	C	Sensitive
Saudi Arabia	SA	BB	Low	BB	Low
Senegal	SN	C	Sensitive	C	Sensitive
Serbia	RS	D	High	D	High
Seychelles	SC	D	High	D	High
Sierra Leone	SL	D	High	D	High
Singapore	SG	AA	Low	AA	Low
Slovak Republic	SK	AA	Low	AA	Low
Slovenia	SI	AA	Medium	AA	Sensitive
Solomon Islands	SB	D	High	D	High
Somalia	SO	D	High	D	High
South Africa	ZA	BB	Low	BB	Low
South Sudan	SS	D	High	D	High
Spain	ES	AA	Sensitive	AA	Sensitive
Sri Lanka	LK	C	Sensitive	C	Sensitive
St Helena	SH	A	Low	A	Low
St. Kitts & Nevis	KN	C	Sensitive	C	Sensitive
St Maarten	SX	C	Sensitive	C	Sensitive
St. Lucia	LC	C	Sensitive	C	Sensitive
St. Pierre Et Miquelon	PM	A	Low	A	Low
St. Vincent & The Grenadines	VC	C	Sensitive	C	Sensitive
Sudan	SD	D	High	D	High
Surinam	SR	D	High	D	High
Svalbard & Jan Mayen	SJ	A	Low	A	Low
Swaziland	SZ	C	Sensitive	C	High
Sweden	SE	AA	Low	AA	Low
Switzerland	CH	AA	Low	AA	Low
Syria	SY	D	High	D	High
Tajikistan	TJ	D	High	D	High
Taiwan	TW	A	Low	A	Low
Tanzania, United Republic of	TZ	C	Sensitive	C	Sensitive
Timor Leste	TL	D	High	D	High
Thailand	TH	B	Low	B	Medium
Togo	TG	D	High	D	High
Tokelau	TK	A	Low	A	Low
Tonga	TO	D	High	D	High
Trinidad & Tobago	TT	BB	Medium	BB	Medium
Tunisia	TN	B	Sensitive	B	Sensitive
Turkey	TR	C	Sensitive	C	Sensitive
Turkmenistan	TM	D	High	D	High
Turks & Caicos	TC	A	Low	A	Low
Tuvalu	TV	C	Sensitive	C	Sensitive
U.A.E.	AE	BB	Low	BB	Low
US Virgin Islands	VI	A	Low	A	Low
US Minor Outlying Islands	UM	A	Low	AA	Low
USA	US	AA	Low	AA	Low
Uganda	UG	C	Sensitive	C	Sensitive
Ukraine	UA	D	High	D	High
UK	GB	AA	Low	AA	Low
Uruguay	UY	B	Low	BB	Low
Uzbekistan	UZ	D	High	D	High
Vanuatu	VU	C	Sensitive	C	Sensitive
Vatican City	VA	AA	Low	AA	Low
Venezuela	VE	D	High	D	High
Vietnam	VN	D	High	D	High
Wallis & Futuna	WF	A	Low	A	Low
Yemen	YE	D	High	D	High
Zambia	ZM	C	Sensitive	C	Sensitive
Zimbabwe	ZW	D	High	D	High

## Sheet: TI-CPI
Country / Territory	CPI 2011 Score	CPI 2013 Score
Afghanistan	1.51709	8
Albania	3.05295	31
Algeria	2.90438	36
Angola	2.00503	23
Argentina	2.99607	34
Armenia	2.629	36
Australia	8.84416	81
Austria	7.7869	69
Azerbaijan	2.37523	28
Bahamas	7.28945	71
Bahrain	5.10988	48
Bangladesh	2.65691	27
Barbados	7.7739	75
Belarus	2.41832	29
Belgium	7.48743	75
Benin	2.96985	36
Bhutan	5.74236	63
Bolivia	2.76323	34
Bosnia and Herzegovina	3.20721	42
Botswana	6.07788	64
Brazil	3.77411	42
Brunei	5.2074	60
Bulgaria	3.32897	41
Burkina Faso	3.04632	38
Burundi	1.93524	21
Cambodia	2.11056	20
Cameroon	2.45225	25
Canada	8.67246	81
Cape Verde	5.52454	58
Central African Republic	2.21042	25
Chad	2.04046	19
Chile	7.21386	71
China	3.63557	40
Colombia	3.44667	36
Comoros	2.41071	28
Congo Republic	2.15434	22
Democratic Republic of the Congo	2.02107	22
Costa Rica	4.79809	53
Côte d´Ivoire	2.2337	27
Croatia	4.03425	48
Cuba	4.16394	46
Cyprus	6.26564	63
Czech Republic	4.36808	48
Denmark	9.39208	91
Djibouti	2.98107	36
Dominica	5.17456	58
Dominican Republic	2.58977	29
Ecuador	2.65022	35
Egypt	2.86219	32
El Salvador	3.42489	38
Equatorial Guinea	1.91218	19
Eritrea	2.4756	20
Estonia	6.35361	68
Ethiopia	2.69091	33
Finland	9.40393	89
France	7.00506	71
Macedonia	3.94267	44
Gabon	2.983	34
Gambia	3.51191	28
Georgia	4.13297	49
Germany	8.04614	78
Ghana	3.85076	46
Greece	3.38897	40
Guatemala	2.72778	29
Guinea	2.11029	24
Guinea-Bissau	2.20187	19
Guyana	2.48763	27
Haiti	1.79988	19
Honduras	2.5919	26
Hong Kong	8.38982	75
Hungary	4.55545	54
Iceland	8.27403	78
India	3.09909	36
Indonesia	3.02781	32
Iran	2.72037	25
Iraq	1.80413	16
Ireland	7.53604	72
Israel	5.80688	61
Italy	3.90691	43
Jamaica	3.34124	38
Japan	8.0409	74
Jordan	4.48575	45
Kazakhstan	2.69398	26
Kenya	2.24349	27
Kiribati	3.08007	#N/A
Korea (North)	1.00963	8
Korea (South)	5.35639	55
Kosovo	2.85141	33
Kuwait	4.61603	43
Kyrgyzstan	2.11988	24
Lao People's Democratic Republic	2.21397	26
Latvia	4.1943	53
Lebanon	2.48684	28
Lesotho	3.51611	49
Liberia	3.18879	38
Libya	2.01449	15
Lithuania	4.75197	57
Luxembourg	8.50703	80
Macau	5.11087	#N/A
Madagascar	3.0408	28
Malawi	3.00229	37
Malaysia	4.30742	50
Maldives	2.47078	#N/A
Mali	2.7587	28
Malta	5.59246	56
Mauritania	2.42735	30
Mauritius	5.06715	52
Mexico	2.97085	34
Moldova	2.87895	35
Mongolia	2.67671	38
Montenegro	3.96998	44
Morocco	3.44341	37
Mozambique	2.68772	30
Myanmar	1.4903	21
Namibia	4.42965	48
Nepal	2.21123	31
Netherlands	8.8945	83
New Zealand	9.46268	91
Nicaragua	2.52955	28
Niger	2.54046	34
Nigeria	2.44934	25
Norway	8.98985	86
Oman	4.83458	47
Pakistan	2.46795	28
Panama	3.2662	35
Papua New Guinea	2.16549	25
Paraguay	2.21767	24
Peru	3.38561	38
Philippines	2.6443	36
Poland	5.48242	60
Portugal	6.09761	62
Puerto Rico	5.58665	62
Qatar	7.15527	68
Romania	3.61215	43
Russia	2.44876	28
Rwanda	4.98342	53
Saint Lucia	7.01819	71
Saint Vincent and the Grenadines	5.76116	62
Samoa	3.87922	#N/A
Sao Tome and Principe	2.98633	42
Saudi Arabia	4.38665	46
Senegal	2.87053	41
Serbia	3.31279	42
Seychelles	4.82171	54
Sierra Leone	2.46091	30
Singapore	9.16684	86
Slovakia	3.97162	47
Slovenia	5.87049	57
Solomon Islands	2.70638	#N/A
Somalia	0.983406	8
South Africa	4.08028	42
Spain	6.2296	59
Sri Lanka	3.29518	37
Sudan	1.56376	11
Suriname	3.0286	36
Swaziland	3.08177	39
Sweden	9.29849	89
Switzerland	8.80167	85
Syria	2.55782	17
Taiwan	6.13631	61
Tajikistan	2.27169	22
Tanzania, United Republic of	2.95053	#N/A
Thailand	3.381	35
Timor-Leste	2.37614	30
Togo	2.38214	29
Tonga	3.13919	#N/A
Trinidad and Tobago	3.17027	38
Tunisia	3.7593	41
Turkey	4.20686	50
Turkmenistan	1.60317	17
Uganda	2.4339	26
Ukraine	2.29688	25
United Arab Emirates	6.82289	69
United Kingdom	7.77508	76
United States	7.13568	73
Uruguay	7.04446	73
Uzbekistan	1.62456	17
Vanuatu	3.52969	#N/A
Venezuela	1.8895	20
Vietnam	2.86438	31
Yemen	2.08035	18
Zambia	3.19524	38
Zimbabwe	2.22977	21

## Sheet: Hlth-expend
ISO code	Location	General government expenditure on health as a percentage of total government expenditure 2009	General government expenditure on health as a percentage of total government expenditure 2011
AFG	Afghanistan	3.7	3.34
ALB	Albania	8.4	9.85
DZA	Algeria	9.2	8.31
AND	Andorra	21.3	21.25
AGO	Angola	8.4	6.14
ATG	Antigua and Barbuda	11	15.88
ARG	Argentina	14.6	20.41
ARM	Armenia	6.6	5.78
AUS	Australia	18.3	16.76
AUT	Austria	15.8	15.91
AZE	Azerbaijan	3.7	3.66
BHS	Bahamas	12.6	14.89
BHR	Bahrain	10.9	9.16
BGD	Bangladesh	7.9	8.93
BRB	Barbados	10.8	10.93
BLR	Belarus	8.8	12.99
BEL	Belgium	14.8	15.1
BLZ	Belize	12.2	13.41
BEN	Benin	8.5	10.52
BTN	Bhutan	13.3	7.91
BOL	Bolivia (Plurinational State of)	8	7.88
BIH	Bosnia and Herzegovina	15.1	16.22
BWA	Botswana	16.7	8.67
BRA	Brazil	6.1	8.69
BRN	Brunei Darussalam	6.8	8.85
BGR	Bulgaria	9.1	11.28
BFA	Burkina Faso	16.3	12.84
BDI	Burundi	11.8	8.14
KHM	Cambodia	7.5	6.32
CMR	Cameroon	8.2	8.53
CAN	Canada	17	17.86
CPV	Cape Verde	10.2	7.93
CAF	Central African Republic	11	12.35
TCD	Chad	13.8	3.27
CHL	Chile	16	15.13
CHN	China	10.3	12.49
COL	Colombia	17.9	18.53
COM	Comoros	8	13.37
COG	Congo	5.3	6.46
COK	Cook Islands	10.6	14.28
CRI	Costa Rica	30.6	28.03
HRV	Croatia	17.6	17.74
CUB	Cuba	14.7	14.03
CYP	Cyprus	5.8	6.87
CZE	Czech Republic	13.3	14.2
CIV	Côte d'Ivoire	5.1	6.81
COD	Democratic Republic of the Congo	1.7	10.79
DNK	Denmark	15.3	16.37
DJI	Djibouti	13.9	14.15
DMA	Dominica	11.8	12.26
DOM	Dominican Republic	12.4	14.22
ECU	Ecuador	8.4	6.2
EGY	Egypt	5.9	6.9
SLV	El Salvador	12.3	14.54
GNQ	Equatorial Guinea	7	6.96
ERI	Eritrea	3.1	3.6
EST	Estonia	11.7	12.29
ETH	Ethiopia	11.4	14.64
FJI	Fiji	9.1	9.08
FIN	Finland	12.6	12.08
FRA	France	16	15.93
GAB	Gabon	8.3	6.63
GMB	Gambia	11.6	11.28
GEO	Georgia	7.5	6.87
DEU	Germany	18	18.52
GHA	Ghana	12.8	11.87
GRC	Greece	13	13.2
GRD	Grenada	9.4	10.96
GTM	Guatemala	15.9	14.73
GIN	Guinea	4.3	6.77
GNB	Guinea-Bissau	4	7.79
GUY	Guyana	14.5	16.17
HTI	Haiti	9.5	9.93
HND	Honduras	13.2	17
HUN	Hungary	10.2	10.18
ISL	Iceland	13.1	15.4
IND	India	4.1	8.05
IDN	Indonesia	6.9	5.32
IRN	Iran (Islamic Republic of)	8.7	10.06
IRQ	Iraq	3.1	10.2
IRL	Ireland	16	13.5
ISR	Israel	10	10.66
ITA	Italy	14.2	14.72
JAM	Jamaica	5.6	6.63
JPN	Japan	17.9	18.18
JOR	Jordan	16.1	17.57
KAZ	Kazakhstan	11.3	10.54
KEN	Kenya	5.4	5.94
KIR	Kiribati	8.7	9.99
KWT	Kuwait	5.6	5.91
KGZ	Kyrgyzstan	11.7	11.59
LAO	Lao People's Democratic Republic	3.8	6.09
LVA	Latvia	10.2	9.31
LBN	Lebanon	12.1	5.79
LSO	Lesotho	8.2	14.61
LBR	Liberia	17.2	18.88
LBY	Libya	5.5	7.87
LTU	Lithuania	12.8	12.55
LUX	Luxembourg	13.7	15.45
MDG	Madagascar	15.1	15.27
MWI	Malawi	12.1	18.52
MYS	Malaysia	7.1	6.23898
MDV	Maldives	7.5	9.3
MLI	Mali	9.3	12.25
MLT	Malta	13	13.3
MHL	Marshall Islands	20	18.28
MRT	Mauritania	4.9	10.86
MUS	Mauritius	7.9	9.67
MEX	Mexico	11.9	12.03
FSM	Micronesia (Federated States of)	20.6	19.83
MCO	Monaco	18.5	18.82
MNG	Mongolia	10.5	6.81
MNE	Montenegro	13.6	13.59
MAR	Morocco	7	6.53
MOZ	Mozambique	14.2	7.75
MMR	Myanmar	0.8	1.3
NAM	Namibia	12.1	6.54
NRU	Nauru	18.5	9.85
NPL	Nepal	8.6	9.56
NLD	Netherlands	16.2	20.56
NZL	New Zealand	18.3	19.81
NIC	Nicaragua	17.9	19.11
NER	Niger	14.5	11.08
NGA	Nigeria	6.4	7.51
NIU	Niue	15.8	17.56
NOR	Norway	16.7	17.69
OMN	Oman	5.8	4.93
PAK	Pakistan	3.6	3.58
PLW	Palau	14.3	15.96
PAN	Panama	15.2	12.85
PNG	Papua New Guinea	8	12.75
PRY	Paraguay	12.3	16.44
PER	Peru	15.3	15
PHL	Philippines	7.2	8.48
POL	Poland	10.9	11.01
PRT	Portugal	15.4	13.44
QAT	Qatar	6.8	5.81
KOR	Republic of Korea	12.3	13.73
MDA	Republic of Moldova	14.1	13.26
ROU	Romania	11.8	11.91
RUS	Russian Federation	8.5	10.11
RWA	Rwanda	16.8	23.75
KNA	Saint Kitts and Nevis	8	6.92
LCA	Saint Lucia	11.8	11.14
VCT	Saint Vincent and the Grenadines	9.5	11.7
WSM	Samoa	15.9	25.1
SMR	San Marino	13.6	13.64
STP	Sao Tome and Principe	13.2	5.58
SAU	Saudi Arabia	8.4	6.84
SEN	Senegal	11.6	11.92
SRB	Serbia	13.9	14.09
SYC	Seychelles	11.4	9.26
SLE	Sierra Leone	6.4	11.69
SGP	Singapore	9.8	8.82
SVK	Slovakia	14	14.51
SVN	Slovenia	12.9	13
SLB	Solomon Islands	16.8	25.47
SOM	Somalia
ZAF	South Africa	9.3	12.71
ESP	Spain	15.2	15.39
LKA	Sri Lanka	7.3	7.16
SDN	Sudan	9.8	10.57
SUR	Suriname	12.6	11.89
SWZ	Swaziland	9.3	14.87
SWE	Sweden	13.8	14.77
CHE	Switzerland	20	21.02
SYR	Syrian Arab Republic	4.6	5.58
TJK	Tajikistan	6.4	6.23
THA	Thailand	14	14.48
MKD	The former Yugoslav Republic of Macedonia	12.1	11.68
TLS	Timor-Leste	9.8	2.92
TGO	Togo	6.4	15.38
TON	Tonga	14.5	15.76
TTO	Trinidad and Tobago	9.8	8.01
TUN	Tunisia	10.4	10.85
TUR	Turkey	12.8	12.79
TKM	Turkmenistan	7	9.84
TUV	Tuvalu	11	18.03
UGA	Uganda	11.6	10.82
UKR	Ukraine	8.6	11.75
ARE	United Arab Emirates	8.9	8.81
GBR	United Kingdom	15.1	15.87
TZA	Tanzania, United Republic of	18.1	11.13
USA	United States of America	18.7	19.8
URY	Uruguay	13.8	19.98
UZB	Uzbekistan	9.6	8.54
VUT	Vanuatu	12.2	15.03
VEN	Venezuela (Bolivarian Republic of)	8.6	7.17
VNM	Viet Nam	8.9	9.43
YEM	Yemen	4.3	4.33
ZMB	Zambia	15.7	15.98
ZMB	Zimbabwe	9.3	15.98

## Sheet: LF-MDA
	Country	MDA?	Year	Population requiring PC for LF	Mapping status	Type of MDA	Number of IUs covered	Geographical coverage	Total population of IUs	Reported number of people treated	Programme (drug) coverage	National coverage	Year	Population requiring PC for LF	Mapping status	Type of MDA	Number of IUs covered	Geographical coverage	Total population of IUs	Reported number of people treated	Programme (drug) coverage	National coverage
WPR	American Samoa	0	2012	-	-	Under surveillance	-	-	-	-	-	-	2011	-	-	Under surveillance	-	-	-	-	-	-
AFR	Angola	0	2012	12090000	In progress	Not started	-	-	-	-	-	-	2011	12090000	In progress	Not started	-	-	-	-	-	-
SEAR	Bangladesh	1	2012	77230000	Completed	DEC + ALB	9	0.265	16672290	14410152	0.864	0.187	2011	77230000	Completed	DEC + ALB	14	0.412	27013554	22143169	0.82	0.287
AFR	Benin	1	2012	3747913	Completed	IVM + ALB	13	0.481	813049	656329	0.807	0.175	2011	5812099	Completed	IVM + ALB	14	0.28	630963	531313	0.842	0.091
AMR	Brazil	1	2012	1700000	Completed	DEC alone	3	0.667	297038	171360	0.577	0.101	2011	1700000	Completed	DEC alone	2	0.5	379056	151661	0.4	0.089
WPR	Brunei Darussalam	0	2012	15000	Completed	Not started	-	-	-	-	-	-	2011	15000	Completed	Not started	-	-	-	-	-	-
AFR	Burkina Faso	1	2012	16779208	Completed	IVM + ALB	57	0.905	15348722	12437078	0.81	0.741	2011	16570898	Completed	IVM + ALB	63	1	15774982	12825582	0.813	0.774
AFR	Burundi	0	2012	-	-	Classified as non-endemic	-	-	-	-	-	-	2011	-	-	Classified as non-endemic	-	-	-	-	-	-
WPR	Cambodia	0	2012	-	-	Under surveillance	-	-	-	-	-	-	2011	-	-	Under surveillance	-	-	-	-	-	-
AFR	Cameroon	1	2012	17091469	In progress	IVM + ALB	115	0.719	10379029	8385808	0.808	0.491	2011	16673025	In progress	IVM + ALB	125	0.791	10184974	7943616	0.78	0.476
AFR	CâŒ te d'Ivoire	0	2012	14000000	In progress	No MDA	-	-	-	-	-	-	2011	14000000	In progress	No MDA	-	-	-	-	-	-
AFR	Cape Verde	0	2012	-	-	Classified as non-endemic	-	-	-	-	-	-	2011	-	-	Classified as non-endemic	-	-	-	-	-	-
AFR	Central African Republic	0	2012	3300000	In progress	No MDA	-	-	-	-	-	-	2011	3300000	In progress	Not reported	-	-	-	-	-	-
AFR	Chad	0	2012	7270000	In progress	Not started	-	-	-	-	-	-	2011	7270000	Not started	Not started	-	-	-	-	-	-
AFR	Comoros	0	2012	514110	Completed	No MDA	-	-	-	-	-	-	2011	514110	Completed	No MDA	-	-	-	-	-	-
AFR	Congo	0	2012	2600000	Completed	Not started	-	-	-	-	-	-	2011	2600000	Completed	Not started	-	-	-	-	-	-
WPR	Cook Islands	0	2012	-	-	Under surveillance	-	-	-	-	-	-	2011	-	-	Under surveillance	-	-	-	-	-	-
AMR	Costa Rica	0	2012	-	-	Classified as non-endemic	-	-	-	-	-	-	2011	-	-	Classified as non-endemic	-	-	-	-	-	-
AFR	Democratic Republic of Congo	0	2012	49140000	In progress	Not started	-	-	-	-	-	-	2011	49140000	In progress	Not started	-	-	-	-	-	-
AMR	Dominican Republic	0	2012	249803	Completed	No MDA	-	-	-	-	-	-	2011	249803	Completed	No MDA	-	-	-	-	-	-
EMR	Egypt	1	2012	536443	Completed	No MDA	-	-	-	-	-	-	2011	536443	Completed	DEC + ALB	29	1	536443	495356	0.923	0.923
AFR	Equatorial Guinea	0	2012	420000	Completed	Not started	-	-	-	-	-	-	2011	420000	Completed	Not started	-	-	-	-	-	-
AFR	Eritrea	0	2012	3577000	Not started	Not started	-	-	-	-	-	-	2011	3577000	Not started	Not started	-	-	-	-	-	-
AFR	Ethiopia	1	2012	30000000	In progress	IVM + ALB	21	-	1255760	987414	0.786	0.033	2011	30000000	In progress	IVM + ALB	5	-	103896	84929	0.817	0.003
WPR	Fiji	1	2012	529984	Completed	DEC + ALB	3	0.667	501933	410324	0.817	0.774	2011	529984	Completed	DEC + ALB	14	1	529984	458728	0.866	0.866
WPR	French Polynesia	1	2012	274544	Completed	DEC + ALB	8	1	274544	214768	0.782	0.782	2011	271446	Completed	DEC + ALB	8	1	271446	230662	0.85	0.85
AFR	Gabon	0	2012	1290600	Completed	Not started	-	-	-	-	-	-	2011	1290600	Completed	Not started	-	-	-	-	-	-
AFR	Gambia	0	2012	1200000	Completed	Not started	-	-	-	-	-	-	2011	1200000	Completed	Not started	-	-	-	-	-	-
AFR	Ghana	1	2012	11925399	Completed	IVM + ALB	70	0.946	10390136	7649497	0.736	0.641	2011	12150323	Completed	IVM + ALB	70	0.946	10518427	7761897	0.738	0.639
AFR	Guinea	0	2012	6067135	Completed	Not started	-	-	-	-	-	-	2011	6067135	Completed	Not started	-	-	-	-	-	-
AFR	Guinea-Bissau	1	2012	1582496	Completed	Data awaited	-	-	-	-	-	-	2011	1582496	Completed	IVM + ALB	33	0.284	357933	264712	0.74	0.167
AMR	Guyana	1	2012	690869	Completed	DEC + ALB	1	0.167	317000	134832	0.425	0.195	2011	690869	Completed	DEC + ALB	1	-	51977	33273	0.64	0.048
AMR	Haiti	1	2012	10732356	Completed	DEC + ALB	126	1	9416879	8071399	0.857	0.752	2011	9737012	Completed	DEC + ALB	123	1	9737012	8789048	0.903	0.903
SEAR	India	1	2012	617170000	Completed	DEC + ALB	173	0.692	275000000	241000000	0.876	0.39	2011	609970000	Completed	DEC + ALB	181	0.724	456986719	342409666	0.749	0.561
SEAR	Indonesia	1	2012	113283453	Completed	DEC + ALB	85	0.282	43955781	22623326	0.515	0.2	2011	123478265	Completed	DEC + ALB	96	0.287	53516897	21837799	0.408	0.177
AFR	Kenya	1	2012	3421741	Completed	No MDA	-	-	-	-	-	-	2011	3421741	Completed	DEC + ALB	9	0.75	2162217	1259903	0.583	0.368
WPR	Kiribati	1	2012	103058	Completed	DEC + ALB	1	0.333	8711	8136	0.934	0.079	2011	103058	Completed	DEC + ALB	1	0.333	50182	38623	0.77	0.375
WPR	Lao People's Democratic Republic	1	2012	132644	Completed	DEC + ALB	5	1	132644	86402	0.651	0.651	2011	129721	Completed	DEC + ALB	5	1	129721	67254	0.518	0.518
AFR	Liberia	1	2012	3600000	In progress	IVM + ALB	13	0.813	2735168	2217320	0.811	0.616	2011	3600000	In progress	Not started	-	-	-	-	-	-
AFR	Madagascar	1	2012	18602379	Completed	DEC + ALB	7	0.071	1356601	907295	0.669	0.049	2011	18602379	Completed	Data awaited	-	-	-	-	-	-
AFR	Malawi	1	2012	14807685	Completed	IVM + ALB	26	1	14807685	11877822	0.802	0.802	2011	14104061	Completed	IVM + ALB	26	1	14104061	11258343	0.798	0.798
WPR	Malaysia	1	2012	1266123	Completed	DEC + ALB	26	0.224	308568	271587	0.88	0.215	2011	652692	Completed	DEC + ALB	37	0.74	472585	440396	0.932	0.675
SEAR	Maldives	0	2012	-	-	Under surveillance	-	-	-	-	-	-	2011	-	-	Under surveillance	-	-	-	-	-	-
AFR	Mali	1	2012	16166882	Completed	IVM + ALB	42	0.7	12855229	10373698	0.807	0.642	2011	16166882	Completed	IVM + ALB	60	1	14940147	11926872	0.798	0.738
WPR	Marshall Islands	0	2012	-	-	Under surveillance	-	-	-	-	-	-	2011	-	-	Under surveillance	-	-	-	-	-	-
AFR	Mauritius	0	2012	-	-	Classified as non-endemic	-	-	-	-	-	-	2011	-	-	Classified as non-endemic	-	-	-	-	-	-
WPR	Micronesia (Federated States of)	0	2012	11241	Completed	No MDA	-	-	-	-	-	-	2011	11241	Completed	No MDA	-	-	-	-	-	-
AFR	Mozambique	1	2012	17114949	Completed	No MDA	-	-	-	-	-	-	2011	17114949	Completed	IVM + ALB	65	0.631	10449220	8496428	0.813	0.496
SEAR	Myanmar	1	2012	41666403	Completed	No MDA	-	-	-	-	-	-	2011	41935764	Completed	DEC + ALB	20	0.444	17031456	15329190	0.9	0.366
SEAR	Nepal	1	2012	15755990	Completed	DEC + ALB	46	0.754	20010000	13546889	0.677	0.86	2011	25000000	Completed	DEC + ALB	36	0.6	15505463	12276826	0.792	0.491
WPR	New Caledonia	0	2012	12378	Completed	Not started	-	-	-	-	-	-	2011	12378	Completed	Not started	-	-	-	-	-	-
AFR	Niger	1	2012	12467592	Completed	IVM + ALB	30	1	12467592	8926672	0.716	0.716	2011	11605401	Completed	IVM + ALB	30	1	11605400	7394521	0.637	0.637
AFR	Nigeria	1	2012	108526381	In progress	IVM + ALB	154	0.285	29882608	15815548	0.529	0.146	2011	106124877	In progress	IVM + ALB	185	0.342	34438513	19887248	0.577	0.187
WPR	Niue	0	2012	-	-	Under surveillance	-	-	-	-	-	-	2011	-	-	Under surveillance	-	-	-	-	-	-
WPR	Palau	0	2012	20044	Completed	Not started	-	-	-	-	-	-	2011	20044	Completed	Not started	-	-	-	-	-	-
WPR	Papua New Guinea	1	2012	5602188	Completed	No MDA	-	-	-	-	-	-	2011	5602188	Completed	DEC + ALB	1	0.063	282063	68582	0.243	0.012
WPR	Philippines	1	2012	29383286	Completed	DEC + ALB	36	0.818	25736598	18143425	0.705	0.617	2011	29383286	Completed	DEC + ALB	35	0.921	29383286	19455709	0.662	0.662
AFR	Rwanda	0	2012	-	-	Classified as non-endemic	-	-	-	-	-	-	2011	-	-	Classified as non-endemic	-	-	-	-	-	-
WPR	Samoa	0	2012	186649	Completed	No MDA	-	-	-	-	-	-	2011	186649	Completed	No MDA	-	-	-	-	-	-
AFR	Sao Tome and Principe	0	2012	410000	Completed	Not started	-	-	-	-	-	-	2011	410000	Completed	Not started	-	-	-	-	-	-
AFR	Senegal	0	2012	5314600	Completed	Data awaited	-	-	-	-	-	-	2011	5314600	Completed	Data awaited	-	-	-	-	-	-
AFR	Seychelles	0	2012	-	-	Classified as non-endemic	-	-	-	-	-	-	2011	-	-	Classified as non-endemic	-	-	-	-	-	-
AFR	Sierra-Leone	1	2012	6667687	Completed	IVM + ALB	14	1	6667687	5296185	0.794	0.794	2011	6312745	Completed	IVM + ALB	14	1	6312745	5074218	0.804	0.804
WPR	Solomon Islands	0	2012	-	-	Classified as non-endemic	-	-	-	-	-	-	2011	-	-	Classified as non-endemic	-	-	-	-	-	-
EMR	South Sudan	0	2012	1659558	In progress	Not started	-	-	-	-	-	-	2011	1659558	In progress	Not started	-	-	-	-	-	-
SEAR	Sri Lanka	0	2012	-	-	Under surveillance	-	-	-	-	-	-	2011	-	-	Under surveillance	-	-	-	-	-	-
EMR	Sudan	0	2012	19893779	In progress	Not started	-	-	-	-	-	-	2011	19893779	In progress	Not started	-	-	-	-	-	-
AMR	Surinam	0	2012	-	-	Classified as non-endemic	-	-	-	-	-	-	2011	-	-	Classified as non-endemic	-	-	-	-	-	-
SEAR	Thailand	1	2012	73495	Completed	DEC + ALB	87	1	73495	68659	0.934	0.934	2011	83105	Completed	DEC + ALB	87	1	83105	79679	0.959	0.959
SEAR	Timor-Leste	0	2012	1180067	Completed	No MDA	-	-	-	-	-	-	2011	1066582	Completed	No MDA	-	-	-	-	-	-
AFR	Togo	0	2012	-	-	Under surveillance	-	-	-	-	-	-	2011	-	-	Under surveillance	-	-	-	-	-	-
WPR	Tonga	0	2012	-	-	Under surveillance	-	-	-	-	-	-	2011	-	-	Under surveillance	-	-	-	-	-	-
AMR	Trinidad & Tobago	0	2012	-	-	Classified as non-endemic	-	-	-	-	-	-	2011	-	-	Classified as non-endemic	-	-	-	-	-	-
WPR	Tuvalu	1	2012	10373	Completed	No MDA	-	-	-	-	-	-	2011	10373	Completed	DEC + ALB	1	1	10373	194	0.019	0.019
AFR	Uganda	1	2012	14464244	Completed	IVM + ALB	36	0.667	9034672	6052350	0.67	0.418	2011	14203400	Completed	IVM + ALB	53	0.981	13744409	8766071	0.638	0.617
AFR	United Republic of Tanzania	1	2012	45173251	Completed	IVM + ALB	80	0.611	21799341	14338713	0.658	0.317	2011	43956328	Completed	IVM + ALB	69	0.523	14320470	10912153	0.762	0.248
WPR	Vanuatu	0	2012	-	-	Under surveillance	-	-	-	-	-	-	2011	-	-	Under surveillance	-	-	-	-	-	-
WPR	Viet Nam	0	2012	-	-	Under surveillance	-	-	-	-	-	-	2011	-	-	Under surveillance	-	-	-	-	-	-
WPR	Wallis and Futuna	0	2012	-	-	Under surveillance	-	-	-	-	-	-	2011	-	-	Under surveillance	-	-	-	-	-	-
EMR	Yemen	1	2012	-	-	Under surveillance	-	-	-	-	-	-	2011	44000	Completed	IVM + ALB	1	1	44000	36000	0.818	0.818
AFR	Zambia	0	2012	8780000	In progress	Not started	-	-	-	-	-	-	2011	8780000	In progress	Not started	-	-	-	-	-	-
AFR	Zimbabwe	0	2012	6000000	In progress	Not started	-	-	-	-	-	-	2011	6000000	In progress	Not started	-	-	-	-	-	-

## Sheet: STH-MDA
	Country	MDA?	Year	Population requiring PC for STH Pre-SAC	Number of Pre-SAC targeted	Reported number of Pre-SAC treated	Drug used Pre-SAC	Programme coverage Pre-SAC	National coverage Pre-SAC	Population requiring PC for STH SAC	Number of SAC targeted	Reported number of SAC treated	Drug used SAC	Programme coverage SAC	National coverage SAC	Year	Population requiring PC for STH Pre-SAC	Number of Pre-SAC targeted	Reported number of Pre-SAC treated	Drug used Pre-SAC	Programme coverage Pre-SAC	National coverage Pre-SAC	Population requiring PC for STH SAC	Number of SAC targeted	Reported number of SAC treated	Drug used SAC	Programme coverage SAC	National coverage SAC
EMR	Afghanistan	1	2012	4568836	4916958	5127008	Mbd	1.0427	1	9476953	-	-	-	-	-	2011	4164235	4714755	4329675	Alb/Mbd - round 1	0.9183	1	8436407	-	-	-	-	-
EMR	Afghanistan	1	2012													2011	4164235	4714755	4651798	Alb/Mbd - round 2	0.9866	1	-	-	-	-	-	-
WPR	American Samoa	0	2012	No PC required	-	-	-	-	-	No PC required	-	-	-	-	-	2011	No PC required	-	-	-	-	-	No PC required	-	-	-	-	-
AFR	Angola	0	2012	2715366	-	-	-	-	-	5827044	-	-	-	-	-	2011	2614883	-	-	-	-	-	5361329	-	-	-	-	-
AMR	Antigua and Barbuda	0	2012	33	-	-	-	-	-	84	-	-	-	-	-	2011	38	-	-	-	-	-	96	-	-	-	-	-
AMR	Argentina	0	2012	274710	-	-	-	-	-	664022	-	-	-	-	-	2011	274163	-	-	-	-	-	678731	-	-	-	-	-
EUR	Armenia	0	2012	13163	-	-	-	-	-	29274	-	-	-	-	-	2011	13400	-	-	-	-	-	28843	-	-	-	-	-
EUR	Azerbaijan	1	2012	379150	-	-	-	-	-	631765	671291	375025	Alb	0.5587	0.5936	2011	346783	-	-	-	-	-	740342	-	331208	Alb	-	0.4474
SEAR	Bangladesh	1	2012	11476460	-	845455	Dec+Alb	-	0.0737	31390608	-	3083337	Dec+Alb	-	0.0982	2011	13040460	-	1351697	Dec+Alb	-	0.1037	34312405	-	4742161	Dec+Alb	-	0.1382
SEAR	Bangladesh	1	2012	11476460	15406655	15259266	Mbd - round 1	0.9904	1	31390608	-	8306786	Mbd - round 1	-	0.2646	2011	13040460	12270154	12159917	Alb/Mbd - round 1	0.991	0.9325	34312405	-	4380000	Mbd - round 1	-	0.1277
SEAR	Bangladesh	1	2012	11476460	15914255	15681872	Mbd - round 2	0.9854	1	31390608	-	24696635	Mbd - round 2	-	0.7868	2011	13040460	16144559	16010688	Alb/Mbd - round 2	0.9917	1	34312405	-	4045054	Mbd - round 2	-	0.1179
AMR	Belize	1	2012	3065	39979	28763	Alb	0.7195	1	7449	88940	93557	Alb	1.0519	1	2011	3018	-	27050	Alb	-	1	7453	-	86336	Alb	-	1
AFR	Benin	1	2012	1241792	-	-	-	-	-	2486600	-	209885	Ivm+Alb	-	0.0844	2011	1229920	-	-	-	-	-	2492251	-	167044	Ivm+Alb	-	0.067
SEAR	Bhutan	0	2012	19673	-	-	-	-	-	49862	-	-	-	-	-	2011	19726	-	-	-	-	-	49557	-	-	-	-	-
AMR	Bolivia (Plurinational State of)	1	2012	984149	-	-	-	-	-	2377426	-	1474	Mbd	-	0.0006	2011	995504	-	-	-	-	-	2359278	-	-	-	-	-
AFR	Botswana	0	2012	73239	-	-	-	-	-	171068	-	-	-	-	-	2011	72119	-	-	-	-	-	169965	-	-	-	-	-
AMR	Brazil	1	2012	3045189	-	-	-	-	-	8892643	144947	21736	Alb	0.15	0.0024	2011	3087221	-	-	-	-	-	8736444	-	-	-	-	-
AFR	Burkina Faso	1	2012	2450478	-	-	-	-	-	4775664	-	4137816	Ivm+Alb	-	0.8664	2011	2528828	-	-	-	-	-	4545250	-	4301832	Ivm+Alb	-	0.9464
AFR	Burkina Faso	1	2012	-	-	-	-	-	-	4775664	440300	425764	Alb	0.967	0.0892	2011
AFR	Burundi	1	2012	979305	1273338	1280384	Alb - 1st round	1.0055	1	2029795	2367803	2668804	Alb - 1st round	1.1271	1	2011	967058	1273240	1169669	Alb - 1st round	0.9187	1	2038187	2353018	2545184	Alb - 1st round	1.0817	1
AFR	Burundi	1	2012	979305	1273338	1218476	Alb - 2nd round	0.9569	1	2029795	2367803	2561110	Alb - 2nd round	1.0816	1	2011	967058	1273240	1218476	Alb - 2nd round	0.957	1	2038187	2353018	2552593	Alb - 2nd round	1.0848	1
WPR	Cambodia	1	2012	1200691	-	-	-	-	-	2933536	3141287	2569940	Mbd - round 1	0.8181	0.8761	2011	1328352	-	1150341	Mbd - received once	-	0.866	3188692	-	2439280	Mbd - received once	-	0.765
WPR	Cambodia	1	2012	-	-	-	-	-	-	2933536	3141287	2425403	Mbd - round 2	0.7721	0.8268	2011	1328352	-	1091971	Mbd - received twice	-	0.822	3188692	-	2316908	Mbd - received twice	-	0.7266
AFR	Cameroon	1	2012	2485659	3167598	3011709	Mbd - round 1	0.9508	1	5123849	-	2479683	Ivm+Alb	-	0.4839	2011	2497109	2572458	2723342	Mbd	1.0587	1	5130093	-	3582894	Mbd	-	0.6984
AFR	Cameroon	1	2012	2485659	3272614	3103127	Mbd - round 2	0.9482	1	5123849	-	4125127	Mbd	-	0.8051	2011	-	-	-	-	-	-	5130093	-	2363513	Ivm+Alb	-	0.4607
AFR	CâŒ te d'Ivoire	0	2012	2397123	-	-	-	-	-	5284247	-	-	-	-	-	2011	2587527	-	-	-	-	-	5612365	-	-	-	-	-
AFR	Cape Verde	0	2012	39450	-	-	-	-	-	103237	-	-	-	-	-	2011	46797	-	-	-	-	-	122529	-	-	-	-	-
AFR	Central African Republic	1	2012	526099	643623	612483	Alb/Mbd - round 1	0.9516	1	1156032	542695	495529	Alb	0.9131	0.4286	2011	527379	630770	469797	Alb/Mbd	0.7448	0.8908	1170370	-	-	-	-	-
AFR	Central African Republic	1	2012	526099	643623	545619	Alb/Mbd - round 2	0.8477	1	-	-	-	-	-	-	2011
AFR	Chad	0	2012	1638086	-	-	-	-	-	3266706	-	-	-	-	-	2011	1649949	-	-	-	-	-	3267923	-	-	-	-	-
AMR	Chile	0	2012	35242	-	-	-	-	-	90236	-	-	-	-	-	2011	37124	-	-	-	-	-	94420	-	-	-	-	-
WPR	China	0	2012	7227856	-	-	-	-	-	18435251	-	-	-	-	-	2011	7195476	-	-	-	-	-	18352664	-	-	-	-	-
AMR	Colombia	1	2012	1369424	-	511	Alb	-	0.0004	3353448	-	1373	Alb	-	0.0004	2011	1424111	-	88605	Alb	-	0.0622	3500151	-	-	-	-	-
AFR	Comoros	0	2012	63789	-	-	-	-	-	130598	-	-	-	-	-	2011	51542	-	-	-	-	-	106794	-	-	-	-	-
AFR	Congo	0	2012	511535	-	-	-	-	-	1067270	-	-	-	-	-	2011	448350	-	-	-	-	-	969200	-	-	-	-	-
WPR	Cook Islands	1	2012	No PC required	-	-	-	-	-	No PC required	-	-	-	-	-	2011	No PC required	-	542	Alb/Mbd - round 1	-	-	No PC required	-	1053	Alb/Mbd - round 1	-	-
WPR	Cook Islands	1	2012													2011	No PC required	-	529	Alb/Mbd - round 2	-	-	No PC required	-	1026	Alb/Mbd - round 2	-	-
AMR	Costa Rica	0	2012	13378	-	-	-	-	-	36617	-	-	-	-	-	2011	13848	-	-	-	-	-	36979	-	-	-	-	-
AMR	Cuba	0	2012	39626	-	-	-	-	-	122381	-	-	-	-	-	2011	42311	-	-	-	-	-	121781	-	-	-	-	-
SEAR	Democratic People's Republic of Korea	1	2012	556284	1029584	1025433	Mbd - round 1	0.996	1	1520647	4129114	3864851	Alb	0.936	1	2011	503706	1731816	1657348	Mbd	0.957	1	1408177	3849190	3745262	Mbd	0.973	1
SEAR	Democratic People's Republic of Korea	1	2012	556284	1029869	1025153	Mbd - round 2	0.9954	1	-	-	-	-	-	-	2011
AFR	Democratic Republic of the Congo	0	2012	9619662	-	-	-	-	-	19625722	-	-	-	-	-	2011	9728911	-	-	-	-	-	19761700	-	-	-	-	-
EMR	Djibouti	1	2012	40551	-	-	-	-	-	91328	-	-	-	-	-	2011	38199	88484	88865	Alb/Mbd	1.0043	1	89998	-	-	-	-	-
AMR	Dominica	0	2012	770	-	-	-	-	-	1953	-	-	-	-	-	2011	874	-	-	-	-	-	2206	-	-	-	-	-
AMR	Dominican Republic	1	2012	327414	-	67862	Alb	-	0.2073	794937	-	1350621	Alb	-	1	2011	347389	-	78671	Alb	-	0.2265	837614	-	1342959	Alb - round 1	-	1
AMR	Dominican Republic	1	2012													2011	-	-	-	-	-	-	837614	-	1526500	Alb - round 2	-	1
AMR	Ecuador	0	2012	91935	-	-	-	-	-	229480	-	-	-	-	-	2011	88513	-	-	-	-	-	230204	-	-	-	-	-
EMR	Egypt	1	2012	No PC required	-	-	-	-	-	No PC required	-	-	-	-	-	2011	No PC required	-	35088	Dec+Alb	-	-	No PC required	-	107025	Dec+Alb	-	-
AMR	El Salvador	1	2012	65459	-	465	Mbd	-	0.0071	167928	-	366037	Mbd	-	1	2011	63095	-	-	-	-	-	174949	-	-	-	-	-
AFR	Equatorial Guinea	0	2012	43562	-	-	-	-	-	86129	-	-	-	-	-	2011	42546	-	-	-	-	-	86846	-	-	-	-	-
AFR	Ethiopia	1	2012	9500007	-	-	-	-	-	22806104	-	301870	Ivm+Alb	-	0.0132	2011	11035722	-	-	-	-	-	23287188	-	27044	Ivm+Alb	-	0.0012
WPR	Fiji	1	2012	67739	-	26534	Dec+Alb	-	0.3917	176609	-	79132	Dec+Alb	-	0.4481	2011	67739	-	28262	Dec+Alb	-	0.4172	176609	-	98247	Dec+Alb	-	0.5563
WPR	Fiji	1	2012	-	-	-	-	-	-	176609	-	35750	Alb	-	0.2024	2011	-	-	-	-	-	-	176609	-	98066	Alb	-	0.5553
WPR	French Polynesia	1	2012	No PC required	-	15034	Dec+Alb	-	-	No PC required	-	38658	Dec+Alb	-	-	2011	No PC required	-	16146	Dec+Alb	-	-	No PC required	-	41519	Dec+Alb	-	-
AFR	Gabon	1	2012	150953	237049	152491	Alb/Mbd	0.6433	1	350738	-	-	-	-	-	2011	147662	-	-	-	-	-	349987	-	-	-	-	-
AFR	Gambia	0	2012	77268	-	-	-	-	-	163640	-	-	-	-	-	2011	72931	-	-	-	-	-	155783	-	-	-	-	-
AFR	Ghana	1	2012	104675	-	-	-	-	-	357203	-	2142757	Ivm+Alb	-	1	2011	104675	3155145	3084699	Alb/Mbd	0.9777	1	357203	-	1383831	Pzq+Mbd	-	1
AFR	Ghana	1	2012	-	-	-	-	-	-	357203	1716739	1505823	Alb	0.8771	1	2011	-	-	-	-	-	-	357203	-	2158862	Ivm+Alb	-	1
AMR	Grenada	0	2012	270	-	-	-	-	-	626	-	-	-	-	-	2011	256	-	-	-	-	-	617	-	-	-	-	-
AMR	Guatemala	1	2012	994452	-	323957	Alb	-	0.3258	2222457	-	431691	Alb	-	0.1942	2011	990422	-	112576	Alb/Mbd	-	0.1137	2201345	-	163862	Alb/Mbd	-	0.0744
AFR	Guinea	1	2012	1355440	-	-	-	-	-	2749127	758231	691649	Pzq+Alb	0.9122	0.2516	2011	1361562	1894530	1790635	Alb/Mbd - round 1	0.9452	1	2770734	-	-	-	-	-
AFR	Guinea	1														2011	1361562	2543103	2377601	Alb/Mbd - round 2	0.9349	1	-	-	-	-	-	-
AFR	Guinea-Bissau	1	2012	195065	-	-	-	-	-	400021	-	-	-	-	-	2011	218653	-	-	-	-	-	437792	-	82403	Ivm+Alb	-	0.1882
AMR	Guyana	1	2012	7661	-	6479	Dec+Alb	-	0.8457	29020	-	32722	Dec+Alb	-	1	2011	9259	-	1690	Dec+Alb	-	0.1826	28698	-	6985	Dec+Alb	-	0.2434
AMR	Haiti	1	2012	992614	-	823283	Dec+Alb	-	0.8294	2356806	-	1883865	Dec+Alb	-	0.7993	2011	1007541	-	675710	Dec+Alb	-	0.6707	2402663	-	2148470	Dec+Alb	-	0.8942
AMR	Haiti	1	2012	-	-	-	-	-	-	2356806	-	1378409	Alb	-	0.5849	2011
AMR	Honduras	1	2012	781303	3171	1926	Mbd	0.6074	0.0025	1840094	-	-	-	-	-	2011	773464	-	205963	Alb	-	0.2663	1839154	-	1231150	Alb	-	0.6694
SEAR	India	1	2012	70817911	-	15372614	Dec+Alb	-	0.2171	170736560	-	49416260	Dec+Alb	-	0.2894	2011	69211852	-	21816242	Dec+Alb	-	0.3152	171512952	-	72083379	Dec+Alb	-	0.4203
SEAR	India	1	2012	-	-	-	-	-	-	170736560	-	26509505	Alb/Mbd	-	0.1553	2011	-	-	-	-	-	-	171512952	-	17000000	Alb/Mbd	-	0.0991
SEAR	Indonesia	1	2012	16927022	-	1214669	Dec+Alb	-	0.0718	43553513	-	4167151	Dec+Alb	-	0.0957	2011	16446256	-	1186871	Dec+Alb	-	0.0722	41528483	-	3995961	Dec+Alb	-	0.0962
EMR	Iraq	0	2012	1153656	-	-	-	-	-	2420836	-	-	-	-	-	2011	976119	-	-	-	-	-	2267172	-	-	-	-	-
AMR	Jamaica	0	2012	40160	-	-	-	-	-	104321	-	-	-	-	-	2011	33955	-	-	-	-	-	90049	-	-	-	-	-
AFR	Kenya	1	2012	5493090	-	-	-	-	-	11165242	-	4613480	Alb	-	0.4132	2011	5521150	-	133496	Dec+Alb	-	0.0242	10951462	-	353060	Dec+Alb	-	0.0322
WPR	Kiribati	1	2012	5384	-	483	Dec+Alb	-	0.0896	13996	-	1673	Dec+Alb	-	0.1195	2011	5544	-	2399	Dec+Alb	-	0.4328	13900	-	8021	Dec+Alb	-	0.5771
WPR	Kiribati	1	2012	5384	-	9842	Alb	-	1	13996	-	16936	Alb	-	1	2011	5544	-	6805	Mbd	-	1	13900	-	22244	Alb	-	1
WPR	Kiribati	1	2012													2011	-	-	-	-	-	-	13900	-	22780	Alb	-	1
EUR	Kyrgyzstan	1	2012	35053	-	-	-	-	-	69534	-	-	-	-	-	2011	31835	-	-	-	-	-	72303	401710	400484	Alb	0.9969	1
WPR	Lao People's Democratic Republic	1	2012	542115	-	5757	Dec+Alb	-	0.0106	1418853	-	20090	Dec+Alb	-	0.0142	2011	629347	-	5109	Dec+Alb	-	0.0081	1557679	-	16861	Dec+Alb	-	0.0108
WPR	Lao People's Democratic Republic	1	2012	542115	-	302582	Mbd - round 1	-	0.5582	1418853	1362848	850992	Mbd - round 1	0.6244	0.5998	2011	629347	621244	580532	Mbd - round 1	0.9345	0.9224	1557679	-	888164	Mbd - received once	-	0.5702
WPR	Lao People's Democratic Republic	1	2012	542115	-	567743	Mbd - round 2	-	1	1418853	443474	314210	Mbd - round 2	0.7085	0.2215	2011	629347	641511	602249	Mbd - round 2	0.9388	0.9569	1557679	-	323816	Mbd - received twice	-	0.2079
AFR	Lesotho	0	2012	156500	-	-	-	-	-	378497	-	-	-	-	-	2011	152940	-	-	-	-	-	376738	-	-	-	-	-
AFR	Liberia	1	2012	563214	492897	507508	Alb/Mbd	1.0296	0.9011	1132091	-	710651	Ivm+Alb	-	0.6277	2011	529824	482760	746999	Alb/Mbd - round 1	1.5474	1	1115756	-	-	-	-	-
AFR	Liberia	1	2012													2011	529824	482760	429693	Alb/Mbd - round 2	0.8901	0.811	-	-	-	-	-	-
AFR	Madagascar	1	2012	2721888	-	90276	Dec+Alb	-	0.0332	5853196	-	258761	Dec+Alb	-	0.0442	2011	2517881	-	-	-	-	-	5511604	-	456427	Alb/Mbd	-	0.0828
AFR	Madagascar	1	2012	-	-	-	-	-	-	5853196	1158709	831827	Mbd	0.7179	0.1421	2011
AFR	Malawi	1	2012	2293122	-	-	-	-	-	4355173	-	3995457	Ivm+Alb	-	0.9174	2011	2154347	1931913	1848359	Alb/Mbd	0.9568	0.858	4624800	-	3884976	Ivm+Alb	-	0.84
AFR	Malawi	1	2012	-	-	-	-	-	-	4355173	3795722	3161535	Pzq+Alb	0.8329	0.7259	2011
WPR	Malaysia	1	2012	No PC required	-	16172	Dec+Alb	-	-	No PC required	-	56216	Dec+Alb	-	-	2011	No PC required	-	26490	Dec+Alb	-	-	No PC required	-	87300	Dec+Alb	-	-
SEAR	Maldives	0	2012	No PC required	-	-	-	-	-	No PC required	-	-	-	-	-	2011	No PC required	-	-	-	-	-	No PC required	-	-	-	-	-
AFR	Mali	1	2012	2403014	-	-	-	-	-	4630609	-	3623823	Ivm+Alb	-	0.7826	2011	1842054	-	-	-	-	-	3652165	-	3858209	Ivm+Alb	-	1
AFR	Mali	1	2012													2011	-	-	-	-	-	-	3652165	-	297354	Pzq+Mbd	-	0.0814
WPR	Marshall Islands	0	2012	4235	-	-	-	-	-	11009	-	-	-	-	-	2011	5145	-	-	-	-	-	12899	-	-	-	-	-
AFR	Mauritania	1	2012	No PC required	477083	470828	Alb/Mbd	0.9869	-	No PC required	-	135590	Pzq+Alb	-	-	2011	No PC required	472484	496786	Alb/Mbd	1.0514	-	No PC required	-	-	-	-	-
AFR	Mauritius	0	2012	5796	-	-	-	-	-	17500	-	-	-	-	-	2011	6404	-	-	-	-	-	17586	-	-	-	-	-
AMR	Mexico	1	2012	2778139	-	-	-	-	-	6998909	-	-	-	-	-	2011	2438460	-	4429799	Alb	-	1	6314578	-	13289397	Alb	-	1
WPR	Micronesia (Federated States of)	1	2012	7615	-	-	-	-	-	19587	-	-	-	-	-	2011	7628	4182	4059	Alb/Mbd	0.9706	0.5321	19836	-	-	-	-	-
EUR	Montenegro	0	2012	1731	-	-	-	-	-	4541	-	-	-	-	-	2011	1660	-	-	-	-	-	4584	-	-	-	-	-
AFR	Mozambique	1	2012	3105192	3436604	3454707	Alb/Mbd	1.0053	1	6800267	-	-	-	-	-	2011	3100154	3341435	3399397	Alb/Mbd - round 1	1.0173	1	6575543	-	2788657	Ivm+Alb	-	0.4241
AFR	Mozambique	1	2012													2011	3100154	3341435	3439300	Alb/Mbd - round 2	1.0293	1	-	-	-	-	-	-
SEAR	Myanmar	1	2012	3165164	3794521	3494754	Alb/Mbd	0.921	1	8115671	8878120	8392702	Alb/Mbd	0.9453	1	2011	3706362	-	867201	Dec+Alb	-	0.234	8795428	-	2743897	Dec+Alb	-	0.312
SEAR	Myanmar	1	2012													2011	3706362	3758970	3432422	Alb - round 1	0.9131	0.9261	8795428	8917435	8433548	Alb - round 1	0.9457	0.9589
SEAR	Myanmar	1	2012													2011	3706362	1012759	918786	Alb - round 2	0.9072	0.2479	8795428	8917435	2250043	Alb - round 2	0.2523	0.2558
AFR	Namibia	1	2012	230508	-	21915	Alb	-	0.0951	550879	-	275489	Alb	-	0.5001	2011	225287	-	57849	Alb/Mbd	-	0.2568	526220	-	-	-	-	-
WPR	Nauru	0	2012	788	-	-	-	-	-	2049	-	-	-	-	-	2011	820	-	-	-	-	-	2055	-	-	-	-	-
SEAR	Nepal	1	2012	2754780	-	944450	Dec+Alb	-	0.3428	7345572	-	3357813	Dec+Alb	-	0.4571	2011	2785269	-	884795	Dec+Alb	-	0.3177	7214039	-	3055572	Dec+Alb	-	0.4236
SEAR	Nepal	1	2012	2754780	2618791	2309490	Alb/Mbd - round 1	0.8819	0.8384	7345572	-	6220115	Alb - round 1	-	0.8468	2011	2785269	1765211	1328230	Alb/Mbd - round 1	0.7524	0.4769	-	-	-	-	-	-
SEAR	Nepal	1	2012	2754780	2618791	1210439	Alb/Mbd - round 2	0.4622	0.4394	7345572	-	1066054	Alb - round 2	-	0.1451	2011	2785269	2797347	2658789	Alb/Mbd - round 2	0.9505	0.9546	-	-	-	-	-	-
WPR	New Caledonia	0	2012	No data available	-	-	-	-	-	No data available	-	-	-	-	-	2011	No data available	-	-	-	-	-	No data available	-	-	-	-	-
AMR	Nicaragua	1	2012	545819	410751	413119	Mbd	1.0058	0.7569	1301128	1034429	1045456	Mbd	1.0107	0.8035	2011	542517	-	404403	Mbd	-	0.7454	1319375	-	1001140	Mbd	-	0.7588
AFR	Niger	1	2012	2578919	2972312	2769086	Alb/Mbd	0.9316	1	4845854	-	3240762	Ivm+Alb	-	0.6688	2011	2733184	1319702	1321180	Alb/Mbd - round 1	1.0011	0.4834	4753761	-	2711274	Ivm+Alb	-	0.5703
AFR	Niger	1	2012	-	-	-	-	-	-	4845854	-	724338	Alb	-	0.1495	2011	2733184	2464115	2186297	Alb/Mbd - round 2	0.8873	0.7999	-	-	-	-	-	-
AFR	Nigeria	1	2012	21852758	-	-	-	-	-	43583446	-	4965251	Ivm+Alb	-	0.1139	2011	20509386	-	-	-	-	-	42148302	-	5858209	Ivm+Alb, Mbd	-	0.139
AFR	Nigeria	1	2012	-	-	-	-	-	-	43583446	-	529630	Mbd	-	0.0122	2011
WPR	Niue	0	2012	No PC required	-	-	-	-	-	No PC required	-	-	-	-	-	2011	No PC required	-	-	-	-	-	No PC required	-	-	-	-	-
EMR	Pakistan	0	2012	9690383	-	-	-	-	-	21820635	-	-	-	-	-	2011	10808799	-	-	-	-	-	24029782	-	-	-	-	-
WPR	Palau	0	2012	No data available	-	-	-	-	-	No data available	-	-	-	-	-	2011	No data available	-	-	-	-	-	No data available	-	-	-	-	-
AMR	Panama	1	2012	118854	-	1360	Alb	-	0.0114	294286	-	1216	Alb	-	0.0041	2011	124043	-	-	-	-	-	304624	-	-	-	-	-
WPR	Papua New Guinea	1	2012	781295	552872	405983	Alb	0.7343	0.5196	1771473	-	-	-	-	-	2011	776422	-	6007	Dec+Alb	-	0.0077	1774031	-	18301	Dec+Alb	-	0.0103
AMR	Paraguay	0	2012	261925	-	-	-	-	-	630263	-	-	-	-	-	2011	271130	-	-	-	-	-	655081	-	-	-	-	-
AMR	Peru	0	2012	858942	-	-	-	-	-	2144562	-	-	-	-	-	2011	992649	-	-	-	-	-	2470914	-	-	-	-	-
WPR	Philippines	1	2012	8945262	-	1323440	Dec+Alb	-	0.1479	22215111	-	4382262	Dec+Alb	-	0.1973	2011	8685312	-	1395335	Dec+Alb	-	0.1607	20562620	-	4404638	Dec+Alb	-	0.2142
WPR	Philippines	1	2012													2011	8685312	-	3973115	Alb - received once	-	0.4575	20562620	-	353355	Alb - received once	-	0.0172
WPR	Philippines	1	2012													2011	8685312	-	1466622	Alb - received twice	-	0.1689	20562620	-	320170	Alb - received twice	-	0.0156
EUR	Republic of Moldova	0	2012	No PC required	-	-	-	-	-	No PC required	-	-	-	-	-	2011	35489	-	-	-	-	-	77626	-	-	-	-	-
EUR	Romania	0	2012	No PC required	-	-	-	-	-	No PC required	-	-	-	-	-	2011	232967	-	-	-	-	-	604265	-	-	-	-	-
AFR	Rwanda	1	2012	1541619	1255490	1156397	Mbd	0.9211	0.7501	2868337	3365126	2654947	Alb/Mbd	0.789	0.9256	2011	1404357	1199797	1163903	Alb/Mbd	0.9701	0.8288	2688318	3059383	2828330	Alb/Mbd	0.9245	1
AMR	Saint Kitts and Nevis	0	2012	131	-	-	-	-	-	332	-	-	-	-	-	2011	147	-	-	-	-	-	371	-	-	-	-	-
AMR	Saint Lucia	0	2012	12339	-	-	-	-	-	29203	-	-	-	-	-	2011	11881	-	-	-	-	-	29482	-	-	-	-	-
AMR	Saint Vincent and the Grenadines	0	2012	148	-	-	-	-	-	381	-	-	-	-	-	2011	154	-	-	-	-	-	411	-	-	-	-	-
WPR	Samoa	0	2012	To be defined	-	-	-	-	-	To be defined	-	-	-	-	-	2011	To be defined	-	-	-	-	-	To be defined	-	-	-	-	-
AFR	Sao Tome and Principe	0	2012	13923	-	-	-	-	-	32624	-	-	-	-	-	2011	13868	-	-	-	-	-	32320	-	-	-	-	-
AFR	Senegal	1	2012	1708018	-	-	-	-	-	3524405	-	2115884	Pzq+Alb, Alb	-	0.6004	2011	1701792	-	-	-	-	-	3515543	-	829683	Alb/Mbd	-	0.236
EUR	Serbia	0	2012	25355	-	-	-	-	-	67322	-	-	-	-	-	2011	26321	-	-	-	-	-	67183	-	-	-	-	-
AFR	Sierra Leone	1	2012	784880	1076802	1099792	Alb/Mbd	1.0214	1	1630248	-	1680599	Ivm+Alb	-	1	2011	789202	895205	923119	Alb/Mbd - round 1	1.0312	1	1604992	-	403301	Alb/Mbd	-	0.2513
AFR	Sierra Leone	1	2012													2011	789202	1051565	1136588	Alb/Mbd - round 2	1.0809	1	1604992	-	1634962	Ivm+Alb	-	1
WPR	Solomon Islands	1	2012	65351	67160	55972	Alb/Mbd	0.8334	0.8565	140549	-	-	-	-	-	2011	59199	-	-	-	-	-	135101	-	-	-	-	-
EMR	Somalia	0	2012	1360107	-	-	-	-	-	2667221	-	-	-	-	-	2011	1333787	-	-	-	-	-	2606584	-	-	-	-	-
AFR	South Africa	0	2012	915244	-	-	-	-	-	2319902	-	-	-	-	-	2011	951172	-	-	-	-	-	2338657	-	-	-	-	-
EMR	South Sudan	1	2012	To be defined	-	-	-	-	-	To be defined	-	-	-	-	-	2011	To be defined	-	-	-	-	-	To be defined	-	8589	Alb	-	-
SEAR	Sri Lanka	0	2012	No PC required	-	-	-	-	-	No PC required	-	-	-	-	-	2011	No PC required	-	-	-	-	-	No PC required	-	-	-	-	-
EMR	Sudan	1	2012	5199304	-	-	-	-	-	11500672	-	-	-	-	-	2011	4714875	-	-	-	-	-	10889151	-	360000	Alb	-	0.0331
AFR	Swaziland	0	2012	126651	-	-	-	-	-	298101	-	-	-	-	-	2011	128732	-	-	-	-	-	305010	-	-	-	-	-
EUR	Tajikistan	1	2012	31214	-	891039	Alb	-	1	73471	-	1594492	Alb	-	1	2011	31393	-	-	-	-	-	74293	-	-	-	-	-
SEAR	Thailand	1	2012	No PC required	-	2566	Dec+Alb	-	-	No PC required	-	9702	Dec+Alb	-	-	2011	No PC required	-	3486	Dec+Alb	-	-	No PC required	-	11640	Dec+Alb	-	-
EUR	The former Yugoslav Republic of Macedonia	0	2012	5292	-	-	-	-	-	14319	-	-	-	-	-	2011	5186	-	-	-	-	-	14556	-	-	-	-	-
SEAR	Timor-Leste	0	2012	161200	-	-	-	-	-	331213	-	-	-	-	-	2011	160184	-	-	-	-	-	327988	-	-	-	-	-
AFR	Togo	1	2012	695904	-	-	-	-	-	1566616	1381928	1369823	Alb	0.9912	0.8744	2011	779521	878116	879110	Alb/Mbd - round 1	1.0011	1	1739287	-	1052270	Alb	-	0.605
AFR	Togo	1	2012													2011	779521	878116	817014	Alb/Mbd - round 2	0.9304	1	-	-	-	-	-	-
WPR	Tonga	0	2012	10889	-	-	-	-	-	25594	-	-	-	-	-	2011	10894	-	-	-	-	-	25478	-	-	-	-	-
AMR	Trinidad and Tobago	0	2012	6155	-	-	-	-	-	14428	-	-	-	-	-	2011	6110	-	-	-	-	-	14416	-	-	-	-	-
EMR	Tunisia	0	2012	85715	-	-	-	-	-	191437	-	-	-	-	-	2011	77208	-	-	-	-	-	187635	-	-	-	-	-
EUR	Turkey	0	2012	No PC required	-	-	-	-	-	No PC required	-	-	-	-	-	2011	407283	-	-	-	-	-	1043144	-	-	-	-	-
WPR	Tuvalu	1	2012	789	785	742	Alb	0.9452	0.9401	2077	2216	1748	Alb	0.7888	0.8416	2011	854	-	427	Dec+Alb, Mbd	-	0.5001	2145	-	1878	Dec+Alb, Alb	-	0.8756
AFR	Uganda	1	2012	5347047	-	-	-	-	-	10392497	-	2182065	Ivm+Alb	-	0.21	2011	5274362	-	-	-	-	-	10227444	-	1696503	Alb, Pzq+Alb	-	0.1659
AFR	Uganda	1	2012	-	-	-	-	-	-	10392497	-	6518249	Mbd - round 1	-	0.6272	2011	-	-	-	-	-	-	10227444	-	3180849	Ivm+Alb	-	0.311
AFR	Uganda	1	2012	-	-	-	-	-	-	10392497	-	5394544	Mbd - round 2	-	0.5191	2011
AFR	United Republic of Tanzania	1	2012	6690760	-	-	-	-	-	12870860	-	4715701	Ivm+Alb	-	0.3664	2011	6464724	6205188	6006725	Alb/Mbd	0.968	0.9292	12537682	-	224519	Pzq+Alb	-	0.0179
AFR	United Republic of Tanzania	1	2012	-	-	-	-	-	-	12870860	-	325764	Alb	-	0.0253	2011	-	-	-	-	-	-	12537682	-	3585457	Ivm+Alb	-	0.286
AMR	Uruguay	1	2012	143	-	14	Mbd	-	0.0979	368	-	54	Mbd	-	0.1467	2011	151	-	-	-	-	-	391	-	-	-	-	-
EUR	Uzbekistan	1	2012	111869	-	-	-	-	-	282338	-	300000	Mbd	-	1	2011	111869	-	-	-	-	-	282338	-	854530	Alb/Mbd	-	1
WPR	Vanuatu	1	2012	27149	-	-	-	-	-	60445	42000	31300	Alb - round 1	0.7452	0.5178	2011	27401	-	-	-	-	-	60866	-	33187	Alb/Mbd - round 1	-	0.5452
WPR	Vanuatu	1	2012	-	-	-	-	-	-	60445	42000	32000	Alb - round 2	0.7619	0.5294	2011	-	-	-	-	-	-	60866	-	24151	Alb/Mbd - round 2	-	0.3968
AMR	Venezuela (Bolivarian Republic of)	1	2012	280283	-	23524	Alb	-	0.0839	676481	-	37411	Alb	-	0.0553	2011	286854	-	-	-	-	-	690313	-	-	-	-	-
WPR	Viet Nam	1	2012	3443361	-	1501698	Alb - round 1	-	0.4361	5165041	-	2017129	Alb - round 1	-	0.3905	2011	3443361	-	915027	Alb - received once	-	0.2657	5165041	-	3314299	Alb/Mbd - received once	-	0.6417
WPR	Viet Nam	1	2012	3443361	-	1691630	Alb - round 2	-	0.4913	5165041	-	2447967	Alb - round 2	-	0.4739	2011	3443361	-	882288	Alb - received twice	-	0.2562	5165041	-	1132251	Alb/Mbd - received twice	-	0.2192
WPR	Wallis and Futuna	0	2012	No data available	-	-	-	-	-	No data available	-	-	-	-	-	2011	No data available	-	-	-	-	-	No data available	-	-	-	-	-
EMR	Yemen	1	2012	3383126	-	-	-	-	-	6893904	-	993592	Pzq+Alb	-	0.1441	2011	3139877	-	-	-	-	-	6702962	-	11521	Ivm+Alb	-	0.0017
AFR	Zambia	1	2012	2030817	2155444	2777309	Alb/Mbd	1.2885	1	3867374	-	238424	Mbd	-	0.0617	2011	1893828	-	-	-	-	-	3851464	-	-	-	-	-
AFR	Zimbabwe	1	2012	765803	-	333398	Alb	-	0.4354	1771206	-	1136927	Alb	-	0.6419	2011	774085	-	-	-	-	-	1820511	-	-	-	-	-

## Sheet: SCH-MDA
	Country	MDA?	Year	SAC population requiring PC for SCH annually	Population requiring PC for SCH annually	Number of people targeted	Reported number of people treated	Age group	Reported number of SAC treated	Programme coverage	National coverage	Year	SAC population requiring PC for SCH annually	Population requiring PC for SCH annually	Number of people targeted	Reported number of people treated	Age group	Reported number of SAC treated	Programme coverage	National coverage
AFR	Angola	0	2012	2754688	4983700	-	-	-	-	-	-	2011	2680353	4849215	-	-	-	-	-	-
AFR	Benin	1	2012	1280788	2397892	-	1489	SAC and Adults	1077	-	0.0006	2011	1246286	2333298	-	-	-	-	-	-
AFR	Botswana	0	2012	143092	167306	-	-	-	-	-	-	2011	141524	165472	-	-	-	-	-	-
AFR	Burkina Faso	1	2012	1749011	2196164	3705297	3774924	SAC	3774924	1.0188	0.796	2011	1697573	2131576	3422347	3120568	SAC and Adults	1322504	0.9118	0.824
AFR	Burundi	1	2012	395079	907117	626131	652888	SAC	652888	1.0427	0.744	2011	387212	889055	627641	601783	SAC	601783	0.9588	0.436
AFR	Cameroon	1	2012	3554661	9922513	3458272	2149500	SAC	2149500	0.6216	0.2166	2011	3478496	9709906	-	1669221	SAC	1669221	-	0.1719
AFR	Central African Republic	1	2012	521065	875079	-	263065	SAC	263065	-	0.3006	2011	510958	858105	-	-	-	-	-	-
AFR	Chad	0	2012	1754133	3470011	-	-	-	-	-	-	2011	1708899	3380529	-	-	-	-	-	-
AFR	Congo	0	2012	286630	326127	-	-	-	-	-	-	2011	280311	318938	-	-	-	-	-	-
AFR	CÃ´te d'Ivoire	1	2012	2396292	3879896	-	655070	SAC and Adults	649859	-	0.1688	2011	2344896	3796678	-	-	-	-	-	-
AFR	Democratic Republic of the Congo	0	2012	9895072	18026622	-	-	-	-	-	-	2011	9636540	17555635	-	-	-	-	-	-
AFR	Equatorial Guinea	0	2012	26792	52314	-	-	-	-	-	-	2011	26059	50883	-	-	-	-	-	-
AFR	Eritrea	0	2012	343769	514409	-	-	-	-	-	-	2011	333569	499147	-	-	-	-	-	-
AFR	Ethiopia	0	2012	11677243	22092015	-	-	-	-	-	-	2011	11433780	21631411	-	-	-	-	-	-
AFR	Gabon	0	2012	162870	320603	-	-	-	-	-	-	2011	159786	314533	-	-	-	-	-	-
AFR	Gambia	0	2012	167701	183766	-	-	-	-	-	-	2011	163227	178865	-	-	-	-	-	-
AFR	Ghana	1	2012	3109716	6632462	-	1975117	SAC	1975117	-	0.2978	2011	3039098	6481845	-	1383831	SAC	1383831	-	0.2135
AFR	Guinea	1	2012	1218585	2061552	-	691649	SAC	691649	-	0.3355	2011	1188483	2010626	-	-	-	-	-	-
AFR	Guinea-Bissau	0	2012	127308	179661	-	-	-	-	-	-	2011	124683	175957	-	-	-	-	-	-
AFR	Kenya	0	2012	5656833	11762213	-	-	-	-	-	-	2011	5506023	11448635	-	-	-	-	-	-
AFR	Liberia	1	2012	402944	1040214	425922	321853	SAC	321853	0.7557	0.3094	2011	391922	1011760	-	-	-	-	-	-
AFR	Madagascar	1	2012	2750155	6454077	925333	186929	SAC	186929	0.202	0.029	2011	2673228	6273544	568147	422037	SAC	422037	0.7428	0.0673
AFR	Malawi	1	2012	2922392	6782369	3795722	3161535	SAC	3161535	0.8329	0.431	2011	2830039	6568033	2721896	2071817	SAC	2071817	0.7612	0.3154
AFR	Mali	1	2012	2340329	5668638	-	2378794	SAC and Adults	1935756	-	0.4196	2011	2271583	5502125	-	2359221	SAC and Adults	1736826	-	0.4288
AFR	Mauritania	1	2012	297145	662208	-	151955	SAC and Adults	135590	-	0.2295	2011	290467	647326	-	-	-	-	-	-
AFR	Mozambique	1	2012	5073735	13456367	-	1314383	SAC	1314383	-	0.0977	2011	4960657	13156465	-	1791871	SAC	1791871	-	0.1362
AFR	Namibia	0	2012	189740	453040	-	-	-	-	-	-	2011	186495	445293	-	-	-	-	-	-
AFR	Niger	1	2012	2875501	5733358	-	4497993	SAC and Adults	1808408	-	0.7845	2011	2776104	5535173	-	1276459	SAC and Adults	-	-	0.2306
AFR	Nigeria	1	2012	22537142	60622091	-	3247696	SAC and Adults	3103519	-	0.0536	2011	21974672	59109118	-	1607106	SAC	1607106	-	0.0272
AFR	Rwanda	1	2012	445242	757142	-	119865	SAC	119865	-	0.1583	2011	432252	735053	-	-	-	-	-	-
AFR	Sao Tome and Principe	0	2012	4045	7786	-	-	-	-	-	-	2011	3966	7634	-	-	-	-	-	-
AFR	Senegal	1	2012	1865508	4179810	-	1212076	SAC	1212076	-	0.29	2011	1817064	4071268	-	-	-	-	-	-
AFR	Sierra Leone	1	2012	582568	1439519	-	1423818	SAC and Adults	-	-	0.9891	2011	570305	1409217	-	1763166	SAC and Adults	-	-	1
AFR	South Africa	0	2012	2457968	5248988	-	-	-	-	-	-	2011	2444487	5220200	-	-	-	-	-	-
AFR	Swaziland	0	2012	154672	307083	-	-	-	-	-	-	2011	152508	302786	-	-	-	-	-	-
AFR	Togo	1	2012	887723	1749718	-	1634109	SAC and Adults	865215	-	0.9339	2011	869599	1713995	-	1339679	SAC and Adults	633858	-	0.7816
AFR	Uganda	1	2012	3962923	8624509	-	1604434	SAC and Adults	808811	-	0.186	2011	3839235	8355328	-	1473238	SAC and Adults	818567	-	0.1763
AFR	United Republic of Tanzania	1	2012	5984986	10135069	-	3134150	SAC and Adults	2339652	-	0.3092	2011	5804408	9829275	-	1358895	SAC	1358895	-	0.1382
AFR	Zambia	0	2012	2243651	4626261	-	-	-	-	-	-	2011	2177617	4490102	-	-	-	-	-	-
AFR	Zimbabwe	1	2012	1495093	3059976	-	1011263	SAC	1011263	-	0.3305	2011	1465303	2999005	-	-	-	-	-	-
AMR	Brazil	1	2012	1485112	1485112	-	27178	All	-	-	0.0183	2011	1472340	1472340	-	26677	Adults	-	-	0.0181
AMR	Dominican Republic	0	2012	No PC required	No PC required	-	-	-	-	-	-	2011	No PC required	No PC required	-	-	-	-	-	-
AMR	Suriname	0	2012	No PC required	No PC required	-	-	-	-	-	-	2011	No PC required	No PC required	-	-	-	-	-	-
AMR	Venezuela (Bolivarian Republic of)	1	2012	66028	66028	-	282	All	17	-	0.0043	2011	65025	65025	-	-	-	-	-	-
EMR	Egypt	1	2012	60126	60126	-	741399	SAC and Adults	-	-	1	2011	59108	59108	-	264996	SAC and Adults	-	-	1
EMR	Iraq	0	2012	No PC required	No PC required	-	-	-	-	-	-	2011	No PC required	No PC required	-	-	-	-	-	-
EMR	Libya	0	2012	No PC required	No PC required	-	-	-	-	-	-	2011	No PC required	No PC required	-	-	-	-	-	-
EMR	Oman	0	2012	No PC required	No PC required	-	-	-	-	-	-	2011	No PC required	No PC required	-	-	-	-	-	-
EMR	Saudi Arabia	0	2012	No PC required	No PC required	-	-	-	-	-	-	2011	No PC required	No PC required	-	-	-	-	-	-
EMR	Somalia	1	2012	284813	516745	-	-	-	-	-	-	2011	277819	504057	-	10103	SAC and Adults	2840	-	0.02
EMR	South Sudan	1	2012	To be defined	To be defined	-	-	-	-	-	-	2011	To be defined	To be defined	-	8575	SAC	8575	-	-
EMR	Sudan	1	2012	2238014	5815307	208885	60897	SAC	60897	0.2915	0.0105	2011	2184676	5676713	1960740	1748962	SAC and Adults	118836	0.892	0.3081
EMR	Yemen	1	2012	2880848	8890655	2400855	1910729	SAC and Adults	993592	0.7959	0.2149	2011	2794163	8623134	2500000	1862245	SAC and Adults	953736	0.7449	0.216
SEAR	Indonesia	1	2012	2998	2998	-	-	-	-	-	-	2011	2968	2968	18352	14102	SAC and Adults	-	0.7684	1
WPR	Cambodia	1	2012	5901	5901	85000	81195	All	16239	0.9552	1	2011	5830	5830	76920	69527	SAC and Adults	16833	0.9039	1
WPR	China	1	2012	120860	120860	-	2964584	All	-	-	1	2011	120316	120316	-	2675921	SAC and Adults	-	-	1
WPR	Lao People's Democratic Republic	1	2012	8996	8996	-	-	-	-	-	-	2011	8875	8875	84954	76852	SAC and Adults	26898	0.9046	1
WPR	Philippines	1	2012	499901	499901	-	757112	SAC and Adults	101846	-	0.204	2011	491510	491510	-	973412	SAC and Adults	129714	-	0.264

## Sheet: IPT-P
Country/area	MDA?	Prevention during pregnancy 2010	Prevention during pregnancy 2012 Malaria Report
Afghanistan	0	-	NA
Algeria	0	-	-
Angola	1	SP(IPT)	Y
Argentina	0	-	NA
Armenia	0	-
Azerbaijan	0	-	NA
Bahamas	0	-
Bangladesh	0	-	NA
Belize	0	-	NA
Benin	1	SP(IPT)	Y
Bhutan	0	-	NA
Bolivia (Plurinational State of)	0	-	NA
Botswana	0	CQ+PG	N
Brazil	0	-	NA
Burkina Faso	1	SP(IPT)	Y
Burundi	0	-	N
Cambodia	0	-	NA
Cameroon	1	SP(IPT)	Y
Cape Verde	0	CQ	N
Central African Republic	1	SP(IPT)	Y
Chad	1	SP(IPT)	Y
China	0	-	NA
Colombia	0	-	NA
Comoros	1	SP(IPT)	Y
Congo	1	SP(IPT)	Y
Costa Rica	0	-	NA
Côte d'Ivoire	1	SP(IPT)	Y
Democratic People's Republic of Korea	0	-	NA
Democratic Republic of the Congo	1	SP(IPT)	Y
Djibouti	0	-	NA
Dominican Republic	0	-	NA
Ecuador	0	-	NA
Egypt	0	-
El Salvador	0	-	NA
Equatorial Guinea	1	-	Y
Eritrea	0	-	N
Ethiopia	0	-	N
French Guiana	0	-	NA
Gabon	1	SP(IPT)	Y
Gambia	1	SP(IPT)	Y
Georgia	0	-
Ghana	1	SP(IPT)	Y
Guatemala	0	-	NA
Guinea	1	SP(IPT)	Y
Guinea-Bissau	1	SP(IPT)	Y
Guyana	0	-	NA
Haiti	0	-	NA
Honduras	0	-	NA
India	0	-	NA
Indonesia	0	-	NA
Iran (Islamic Republic of)	0	-	NA
Iraq	0	-
Jamaica	0	-
Kenya	1	SP(IPT)	Y
Kyrgyzstan	0	-	NA
Lao People's Democratic Republic	0	SP(IPT)	NA
Liberia	1	SP(IPT)	Y
Madagascar	1	SP(IPT)	Y
Malawi	1	SP(IPT)	Y
Malaysia	0	-	NA
Mali	1	SP(IPT)	Y
Mauritania	1	-	Y
Mexico	0	-	NA
Mozambique	1	SP(IPT)	Y
Myanmar	0	-	NA
Namibia	1	SP(IPT)	Y
Nepal	0	-	NA
Nicaragua	0	-	NA
Niger	1	SP(IPT)	Y
Nigeria	1	SP(IPT)	Y
Oman	0	-
Pakistan	0	-	NA
Panama	0	-	NA
Papua New Guinea	1	SP(IPT)	Y
Paraguay	0	-	NA
Peru	0	-	NA
Philippines	0	SP(IPT)	NA
Republic of Korea	0	-	NA
Russian Federation	0	-
Rwanda	0	SP(IPT)	N
Sao Tome and Principe	1	SP(IPT)	Y
Saudi Arabia	0	-	NA
Senegal	1	SP(IPT)	Y
Sierra Leone	1	SP(IPT)	Y
Solomon Islands	0	CQ	NA
Somalia	1	SP(IPT)	Y
South Africa	0	CQ+PG	N
Sri Lanka	0	-	NA
Sudan	0	SP(IPT)	N
Suriname	0	-	NA
Swaziland	0	CQ+PG	N
Syrian Arab Republic	0	-
Tajikistan	0	-	NA
Thailand	0	-	NA
Timor-Leste	0	-	NA
Togo	1	SP(IPT)	Y
Turkey	0	-	NA
Uganda	1	SP(IPT)	Y
Tanzania, United Republic of	1	SP(IPT)	Y
Uzbekistan	0	-	NA
Vanuatu	0	CQ(weekly)	NA
Venezuela (Bolivarian Republic of)	0	-	NA
Viet Nam	0	CQ(weekly)	NA
Yemen	0	-	NA
Zambia	1	SP(IPT)	Y
Zimbabwe	1	SP(IPT)	Y
